# Supplementary material for: Factors associated with successful completion of outpatient parenteral antibiotic therapy in an area with a high prevalence of multidrug-resistant bacteria: 30-day hospital admission and mortality rates
Source: PLoS One. 2020 Nov 18;15(11):e0241595. doi: 10.1371/journal.pone.0241595 (PMC7673565; doi:10.1371/journal.pone.0241595)
Supplement: S1 File — (XLSX) [file pone.0241595.s001.xlsx]

## Sheet: Sheet1
OPAT	Age	SEXO	Comorbidade 1	Comorbidade 2	Sex	Charlson Index	Comorbidity 1	Charlson Index	Comorbidity 2	Charlson Index	Comorbidity 3	Charlson Index	Comorbidity 4	Charlson Index	Total Charlson Index	Estimate 10-year mortality	Patient with only one comorbidity?	Infectious diagnosis	Type of infection	OPAT prescribed during Hospital admission?	Location where the antibiotic was prescribed	Palliative care	Type of invasive device	Antibiotic 1	Antibiotic 2	Type of therapy according to number of antibiotics prescribed	Days of treatment	Adequacy to the protocol	Microbiological adequacy	Was culture collected?	Type of culture	Was susceptibility test available?	Culture result	Multidrug-resistant bacteria?	post-discharge physician office visit?	Adverse event reported	Hospital admission after OPAT?	Reason for hospital admission	Outcome
1	81	MASCULINO	Doença do aparelho circulatório	Doença endócrinas nutricionais e metabólicas	male	4	peripheral vascular disease	1	diabetes 1	1	NONE	0	NONE	0	6	0.02	No	Skin/soft tissue infection	Community-aquired	No	Emergency room	No	Data not available	ceftriaxone	teicoplanin	Double therapy	7	Yes	Data not available	No	No	No	No	No	Yes	Loss of vascular access	No	no admission	treatment failure
2	63	FEMININO	Doença do aparelho circulatório	NONE	female	2	Solid tumor	2	NONE	0	NONE	0	NONE	0	4	0.53	Yes	Pneumonia	Hospital-aquired	Yes	Hospital	Yes	peripheral venous access	teicoplanin	None	Monotherapy	11	No	Data not available	No	No	No	No	No	Yes	Loss of vascular access	No	no admission	cure or clinical improvement
3	88	MASCULINO	Doença endócrinas nutricionais e metabólicas	Doença do aparelho circulatório	male	4	diabetes 1	1	NONE	0	NONE	0	NONE	0	5	0.21	No	Urinary tract infection	Hospital-aquired	Yes	Hospital	No	Data not available	ceftriaxone	None	Monotherapy	7	Yes	No	Yes	urine	Yes	Klebsiella Pneumoniae	Yes	No	other	Yes	treatment failure	cure or clinical improvement
4	66	FEMININO	Doença do aparelho genitourinário	Doença do aparelho circulatório	female	2	dementia	1	Chronic renal insufficiency	2	NONE	0	NONE	0	5	0.21	No	Central Nervous System infection	Community-aquired	Yes	Hospital	No	peripheral venous access	fluconazole	None	Monotherapy	14	Yes	Data not available	Yes	cerebrospinal fluid	No	No bacterial growth	No bacterial growth	Yes	phlebitis	Yes	not infectious	cure or clinical improvement
5	88	MASCULINO	Doença do aparelho circulatório	NONE	male	4	NONE	0	NONE	0	NONE	0	NONE	0	4	0.53	Yes	Urinary tract infection	Community-aquired	Yes	Hospital	No	peripheral venous access	ceftriaxone	None	Monotherapy	9	Yes	Data not available	Yes	urine	No	No bacterial growth	No bacterial growth	No	not administered at the right tme	Yes	not infectious	cure or clinical improvement
6	59	MASCULINO	Doença endócrinas nutricionais e metabólicas	Doença do aparelho circulatório	male	1	Chronic renal insufficiency	2	diabetes 2	2	peripheral vascular disease	1	NONE	0	6	0.02	No	Skin/soft tissue infection	Community-aquired	Yes	Hospital	No	peripheral venous access	cefepime	vancomycin	Double therapy	14	Yes	Data not available	Yes	skin and soft tissue	No	No bacterial growth	No bacterial growth	Yes	not administered at the right tme	No	no admission	cure or clinical improvement
7	54	MASCULINO	Doença endócrinas nutricionais e metabólicas	NONE	male	1	peripheral vascular disease	1	diabetes 1	1	NONE	0	NONE	0	3	0.77	Yes	Skin/soft tissue infection	Community-aquired	Yes	Hospital	No	peripheral venous access	teicoplanin	cefepime	Double therapy	7	Yes	Data not available	No	No	No	No	No	Yes	not administered at the right tme	No	no admission	cure or clinical improvement
8	58	FEMININO	Doença do aparelho circulatório	Doença do aparelho genitourinário	female	1	Congestive heart failure	1	Chronic renal insufficiency	2	NONE	0	NONE	0	4	0.53	No	Urinary tract infection	Community-aquired	Yes	Hospital	No	peripheral venous access	ceftriaxone	None	Monotherapy	3	Yes	Yes	Yes	urine	Yes	Escherichia coli	No	Yes	not administered at the right tme	No	no admission	treatment failure
9	85	FEMININO	Doença do aparelho circulatório	NONE	female	4	dementia	1	NONE	0	NONE	0	NONE	0	5	0.21	Yes	Urinary tract infection	Hospital-aquired	Yes	Hospital	No	peripheral venous access	amikacin	None	Monotherapy	7	Yes	Data not available	Yes	urine	No	Mixed Flora (contaminated sample)	Mixed Flora (contaminated sample)	Yes	not administered at the right tme	Yes	treatment failure	cure or clinical improvement
10	72	FEMININO	Doença do aparelho circulatório	NONE	female	3	NONE	0	NONE	0	NONE	0	NONE	0	3	0.77	Yes	Pneumonia	Community-aquired	Yes	Hospital	No	peripheral venous access	ceftriaxone	None	Monotherapy	6	Yes	Data not available	No	No	No	No	No	Yes	not administered at the right tme	No	no admission	cure or clinical improvement
11	91	FEMININO	Doença do aparelho circulatório	NONE	female	4	NONE	0	NONE	0	NONE	0	NONE	0	4	0.53	Yes	Pneumonia	Hospital-aquired	Yes	Hospital	No	peripheral venous access	meropenem	None	Monotherapy	4	Yes	Data not available	No	No	No	No	No	Yes	not administered at the right tme	No	no admission	cure or clinical improvement
12	85	FEMININO	Doença do aparelho circulatório	Doença do aparelho circulatório	female	4	NONE	0	NONE	0	NONE	0	NONE	0	4	0.53	No	Urinary tract infection	Community-aquired	No	Emergency room	No	peripheral venous access	ceftriaxone	None	Monotherapy	7	Yes	Data not available	No	No	No	No	No	No	not administered at the right tme	No	no admission	cure or clinical improvement
13	45	MASCULINO	Doença do aparelho circulatório	NONE	female	0	NONE	0	NONE	0	NONE	0	NONE	0	0	0.98	Yes	Urinary tract infection	Community-aquired	No	Clinic / household	No	peripheral venous access	amikacin	None	Monotherapy	5	Yes	Data not available	Yes	bloodstream	No	No bacterial growth	No bacterial growth	Yes	not administered at the right tme	Yes	not infectious	cure or clinical improvement
14	71	MASCULINO	Neoplasia	Doença do aparelho respiratório	male	3	Solid tumor with metastasis	6	NONE	0	NONE	0	NONE	0	9	0	No	Pneumonia	Community-aquired	Yes	Hospital	Yes	peripheral venous access	ceftriaxone	None	Monotherapy	7	No	Data not available	No	No	No	No	No	Yes	not administered at the right tme	Yes	not infectious	treatment failure
15	73	MASCULINO	Doença do aparelho circulatório	NONE	male	3	NONE	0	NONE	0	NONE	0	NONE	0	3	0.77	Yes	bloodstreamstream infection	Hospital-aquired	Yes	Hospital	No	peripheral venous access	ceftriaxone	None	Monotherapy	3	Yes	Yes	Yes	bloodstream	Yes	Morganella morganii	No	Yes	Data not available	No	no admission	cure or clinical improvement
16	70	FEMININO	Doença do aparelho circulatório	NONE	female	3	NONE	0	NONE	0	NONE	0	NONE	0	3	0.77	Yes	Surgical site infection	Hospital-aquired	Yes	Hospital	No	peripheral venous access	teicoplanin	None	Monotherapy	4	Yes	Data not available	No	No	No	No	No	Yes	Data not available	No	no admission	cure or clinical improvement
17	44	FEMININO	NONE	NONE	female	0	NONE	0	NONE	0	NONE	0	NONE	0	0	0.98	Yes	Surgical site infection	Hospital-aquired	Yes	Hospital	No	peripheral venous access	vancomycin	None	Monotherapy	7	Yes	Data not available	No	No	No	No	No	Yes	Data not available	No	no admission	cure or clinical improvement
18	83	FEMININO	Doença do aparelho genitourinário	NONE	female	4	Chronic renal insufficiency	2	dementia	1	NONE	0	NONE	0	7	0	Yes	Urinary tract infection	Community-aquired	Yes	Hospital	No	peripheral venous access	ceftriaxone	None	Monotherapy	5	Yes	Data not available	Yes	urine	No	No bacterial growth	No bacterial growth	No	Data not available	Yes	not infectious	cure or clinical improvement
19	89	MASCULINO	Doença do aparelho circulatório	Doença do aparelho genitourinário	male	4	NONE	0	NONE	0	NONE	0	NONE	0	4	0.53	No	Urinary tract infection	Community-aquired	Yes	Hospital	No	peripheral venous access	ceftriaxone	None	Monotherapy	6	Yes	Data not available	Yes	urine	No	No bacterial growth	No bacterial growth	Yes	Data not available	No	no admission	cure or clinical improvement
20	73	FEMININO	Doença do aparelho circulatório	Doença do aparelho circulatório	female	3	NONE	0	NONE	0	NONE	0	NONE	0	3	0.77	No	Urinary tract infection	Community-aquired	No	Emergency room	No	peripheral venous access	Ciprofloxacin	None	Monotherapy	7	Yes	Data not available	No	No	No	No	No	Yes	Data not available	No	no admission	cure or clinical improvement
21	69	MASCULINO	Doença do aparelho circulatório	Doença do aparelho circulatório	female	2	NONE	0	NONE	0	NONE	0	NONE	0	2	0.9	No	Skin/soft tissue infection	Hospital-aquired	Yes	Hospital	No	peripheral venous access	teicoplanin	None	Monotherapy	4	Yes	Data not available	Yes	bloodstream	No	No bacterial growth	No bacterial growth	Yes	Data not available	No	no admission	cure or clinical improvement
22	39	MASCULINO	NONE	NONE	male	0	NONE	0	NONE	0	NONE	0	NONE	0	0	0.98	Yes	Osteoarticular infection	Hospital-aquired	Yes	Hospital	No	Data not available	teicoplanin	None	Monotherapy	5	Yes	Data not available	Yes	skin and soft tissue	No	No bacterial growth	No bacterial growth	Yes	Data not available	No	no admission	cure or clinical improvement
23	88	FEMININO	Doença endócrinas nutricionais e metabólicas	Doença do aparelho circulatório	female	4	diabetes 1	1	NONE	0	NONE	0	NONE	0	5	0.21	No	Urinary tract infection	Community-aquired	Yes	Hospital	No	peripheral venous access	cefepime	None	Monotherapy	7	No	Data not available	No	No	No	No	No	Yes	Data not available	No	no admission	cure or clinical improvement
24	77	FEMININO	Doença do aparelho circulatório	Doença endócrinas nutricionais e metabólicas	female	3	diabetes 1	1	NONE	0	NONE	0	NONE	0	4	0.53	No	Urinary tract infection	Hospital-aquired	No	Emergency room	Yes	Data not available	meropenem	None	Monotherapy	2	No	No	Yes	urine	Yes	Klebsiella Pneumoniae	Yes	No	Data not available	Yes	treatment failure	death
25	77	FEMININO	Doença do aparelho circulatório	Doença do aparelho respiratório	female	3	Chronic obstructive pulmonary disease	1	NONE	0	NONE	0	NONE	0	4	0.53	No	Urinary tract infection	Hospital-aquired	Yes	Hospital	No	Central venous access	piperacilin-tazobactam	None	Monotherapy	5	No	No	Yes	urine	Yes	Klebsiella Pneumoniae	No	Yes	Data not available	No	no admission	cure or clinical improvement
26	71	FEMININO	Neoplasia	Doença do aparelho circulatório	female	3	Solid tumor	1	NONE	0	NONE	0	NONE	0	4	0.53	No	Abdominal infection	Hospital-aquired	Yes	Hospital	No	Central venous access	piperacilin-tazobactam	None	Monotherapy	3	Yes	Data not available	Yes	bloodstream	No	No bacterial growth	No bacterial growth	Yes	Data not available	No	no admission	cure or clinical improvement
27	77	FEMININO	Doença do aparelho circulatório	Doença endócrinas nutricionais e metabólicas	female	3	diabetes 1	1	NONE	0	NONE	0	NONE	0	4	0.53	No	Urinary tract infection	Community-aquired	Yes	Hospital	No	peripheral venous access	ceftriaxone	None	Monotherapy	7	No	Yes	Yes	urine	Yes	Escherichia coli	No	Yes	Data not available	No	no admission	cure or clinical improvement
28	37	FEMININO	Data not available	Data not available	female	0	NONE	0	NONE	0	NONE	0	NONE	0	0	0.98	Data not available	Urinary tract infection	Community-aquired	Yes	Hospital	No	Data not available	ceftriaxone	None	Monotherapy	5	Yes	Data not available	No	No	No	No	No	Yes	Data not available	No	no admission	cure or clinical improvement
29	71	MASCULINO	Doença do aparelho circulatório	NONE	male	3	NONE	0	NONE	0	NONE	0	NONE	0	3	0.77	Yes	Skin/soft tissue infection	Community-aquired	No	Emergency room	No	Data not available	ceftriaxone	None	Monotherapy	7	Yes	Data not available	Yes	urine	No	No bacterial growth	No bacterial growth	Yes	Data not available	No	no admission	cure or clinical improvement
30	81	FEMININO	Doença do aparelho circulatório	Doença do aparelho circulatório	female	4	NONE	0	NONE	0	NONE	0	NONE	0	4	0.53	No	Pneumonia	Hospital-aquired	Yes	Hospital	No	peripheral venous access	piperacilin-tazobactam	None	Monotherapy	3	Yes	Data not available	No	No	No	No	No	Yes	Data not available	No	no admission	cure or clinical improvement
31	79	FEMININO	Data not available	Data not available	female	3	NONE	0	NONE	0	NONE	0	NONE	0	3	0.77	Data not available	Urinary tract infection	Community-aquired	Yes	Hospital	No	peripheral venous access	ceftriaxone	None	Monotherapy	4	Yes	Data not available	No	No	No	No	No	Yes	Data not available	Yes	other infection	cure or clinical improvement
32	86	FEMININO	Doença do aparelho circulatório	Doença do aparelho circulatório	female	4	NONE	0	NONE	0	NONE	0	NONE	0	4	0.53	No	Pneumonia	Hospital-aquired	Yes	Hospital	No	Central venous access	piperacilin-tazobactam	None	Monotherapy	7	Yes	Data not available	No	No	No	No	No	No	Data not available	Yes	treatment failure	cure or clinical improvement
33	89	MASCULINO	Doença endócrinas nutricionais e metabólicas	Doença do sistema nervoso	male	4	hemiplegia	2	diabetes 1	1	dementia	1	NONE	0	8	0	No	Urinary tract infection	Community-aquired	Yes	Hospital	No	peripheral venous access	amikacin	None	Monotherapy	6	Yes	Yes	Yes	urine	Yes	Morganella morganii	No	Yes	Data not available	No	no admission	cure or clinical improvement
34	64	MASCULINO	Doença endócrinas nutricionais e metabólicas	NONE	male	2	peripheral vascular disease	1	diabetes 1	1	NONE	0	NONE	0	4	0.53	Yes	Skin/soft tissue infection	Community-aquired	No	Emergency room	No	Data not available	ceftriaxone	None	Monotherapy	7	Yes	Data not available	No	No	No	No	No	Yes	Data not available	No	no admission	treatment failure
35	78	MASCULINO	Doença do sistema nervoso	Doença do aparelho genitourinário	male	3	hemiplegia	2	Stroke	1	NONE	0	NONE	0	6	0.02	No	Urinary tract infection	Community-aquired	Yes	Hospital	No	peripheral venous access	amikacin	None	Monotherapy	7	Yes	Data not available	No	No	No	No	No	Yes	Data not available	Yes	treatment failure	treatment failure
36	77	MASCULINO	Doença do aparelho circulatório	Neoplasia	male	3	leukemia	2	NONE	0	NONE	0	NONE	0	5	0.21	No	Skin/soft tissue infection	Hospital-aquired	Yes	Hospital	Yes	peripheral venous access	piperacilin-tazobactam	None	Monotherapy	6	No	Data not available	No	No	No	No	No	Yes	Data not available	No	no admission	cure or clinical improvement
37	83	MASCULINO	Doença do aparelho circulatório	Doença do aparelho circulatório	male	4	NONE	0	NONE	0	NONE	0	NONE	0	4	0.53	No	Pneumonia	Hospital-aquired	Yes	Hospital	No	peripheral venous access	meropenem	None	Monotherapy	4	Yes	Data not available	Yes	bloodstream	No	No bacterial growth	No bacterial growth	Yes	Data not available	No	no admission	cure or clinical improvement
38	86	MASCULINO	Doença do aparelho respiratório	Doença do aparelho genitourinário	male	4	Chronic obstructive pulmonary disease	1	NONE	0	NONE	0	NONE	0	5	0.21	No	Pneumonia	Community-aquired	No	Emergency room	No	Data not available	ceftriaxone	None	Monotherapy	7	Yes	Data not available	No	No	No	No	No	Yes	Data not available	No	no admission	cure or clinical improvement
39	84	MASCULINO	Doença do aparelho circulatório	Doença do aparelho digestivo	male	4	Peptic ulcer	1	NONE	0	NONE	0	NONE	0	5	0.21	No	Pneumonia	Hospital-aquired	Yes	Hospital	No	peripheral venous access	ceftazidime	None	Monotherapy	3	Yes	Data not available	No	No	No	No	No	Yes	Data not available	No	no admission	cure or clinical improvement
40	89	FEMININO	Doença do aparelho circulatório	Doença do aparelho circulatório	female	4	NONE	0	NONE	0	NONE	0	NONE	0	4	0.53	No	Urinary tract infection	Community-aquired	No	Emergency room	No	Data not available	ceftriaxone	None	Monotherapy	10	Yes	Data not available	No	No	No	No	No	Yes	Data not available	No	no admission	cure or clinical improvement
41	72	MASCULINO	Neoplasia	Doença do aparelho respiratório	male	3	Chronic obstructive pulmonary disease	1	Solid tumor	1	NONE	0	NONE	0	5	0.21	No	Pneumonia	Hospital-aquired	Yes	Hospital	No	peripheral venous access	piperacilin-tazobactam	None	Monotherapy	10	Yes	Data not available	No	No	No	No	No	Yes	Data not available	Yes	treatment failure	cure or clinical improvement
42	78	MASCULINO	Doença do aparelho circulatório	NONE	male	3	NONE	0	NONE	0	NONE	0	NONE	0	3	0.77	Yes	Pneumonia	Community-aquired	Yes	Hospital	No	peripheral venous access	ceftriaxone	None	Monotherapy	10	Yes	Data not available	Yes	bronchoalveolar lavage	No	No bacterial growth	No bacterial growth	No	Data not available	No	no admission	cure or clinical improvement
43	80	FEMININO	Doença do aparelho circulatório	Doença do aparelho genitourinário	female	4	Chronic renal insufficiency	2	NONE	0	NONE	0	NONE	0	6	0.02	No	Pneumonia	Community-aquired	Yes	Hospital	No	peripheral venous access	piperacilin-tazobactam	None	Monotherapy	4	No	Data not available	Yes	bloodstream	No	No bacterial growth	No bacterial growth	Yes	Data not available	No	no admission	cure or clinical improvement
44	75	FEMININO	Doença do aparelho circulatório	NONE	female	3	NONE	0	NONE	0	NONE	0	NONE	0	3	0.77	Yes	Abdominal infection	Hospital-aquired	Yes	Hospital	No	peripheral venous access	meropenem	None	Monotherapy	3	Yes	Data not available	Yes	ascitic liquid	No	No bacterial growth	No bacterial growth	No	Data not available	Yes	treatment failure	death
45	82	FEMININO	Doença do aparelho circulatório	NONE	female	4	NONE	0	NONE	0	NONE	0	NONE	0	4	0.53	Yes	Urinary tract infection	Community-aquired	Yes	Hospital	No	peripheral venous access	meropenem	None	Monotherapy	5	Yes	Yes	Yes	urine	Yes	Klebsiella Pneumoniae	No	Yes	Data not available	No	no admission	cure or clinical improvement
46	78	MASCULINO	Doença do aparelho circulatório	Doença do aparelho respiratório	male	3	Chronic obstructive pulmonary disease	1	NONE	0	NONE	0	NONE	0	4	0.53	No	Pneumonia	Hospital-aquired	Yes	Hospital	No	peripheral venous access	piperacilin-tazobactam	None	Monotherapy	2	Yes	Data not available	Yes	bloodstream	No	No bacterial growth	No bacterial growth	Yes	Data not available	No	no admission	treatment failure
47	80	MASCULINO	Doença do aparelho circulatório	Doença do aparelho circulatório	male	4	Stroke	1	Chronic renal insufficiency	2	NONE	0	NONE	0	7	0	No	Urinary tract infection	Community-aquired	Yes	Hospital	No	peripheral venous access	amikacin	None	Monotherapy	7	Yes	Yes	Yes	urine	Yes	Escherichia coli	No	No	Data not available	Yes	treatment failure	cure or clinical improvement
48	100	FEMININO	NONE	NONE	female	4	NONE	0	NONE	0	NONE	0	NONE	0	4	0.53	Yes	Pneumonia	Community-aquired	Yes	Hospital	No	peripheral venous access	ceftriaxone	None	Monotherapy	5	Yes	Data not available	No	No	No	No	No	Yes	Data not available	No	no admission	cure or clinical improvement
49	19	FEMININO	Doença endócrinas nutricionais e metabólicas	NONE	female	0	diabetes 1	1	peripheral vascular disease	1	NONE	0	NONE	0	2	0.9	Yes	Skin/soft tissue infection	Community-aquired	Yes	Hospital	No	Central venous access	vancomycin	None	Monotherapy	10	Yes	Data not available	No	No	No	No	No	Yes	Data not available	Yes	treatment failure	cure or clinical improvement
50	83	MASCULINO	Doença do aparelho circulatório	NONE	male	4	NONE	0	NONE	0	NONE	0	NONE	0	4	0.53	Yes	Pneumonia	Community-aquired	Yes	Hospital	No	Central venous access	ceftriaxone	None	Monotherapy	3	Yes	Data not available	No	No	No	No	No	Yes	Data not available	No	no admission	cure or clinical improvement
51	86	MASCULINO	Doença do aparelho circulatório	Doença do aparelho respiratório	male	4	Chronic obstructive pulmonary disease	1	NONE	0	NONE	0	NONE	0	5	0.21	No	Pneumonia	Community-aquired	Yes	Hospital	No	peripheral venous access	ceftriaxone	None	Monotherapy	7	Yes	Data not available	Yes	bloodstream	No	No bacterial growth	No bacterial growth	Yes	Data not available	Yes	treatment failure	cure or clinical improvement
52	62	MASCULINO	Doença endócrinas nutricionais e metabólicas	NONE	male	2	peripheral vascular disease	1	diabetes 1	1	NONE	0	NONE	0	4	0.53	Yes	Skin/soft tissue infection	Data not available	Yes	Hospital	No	peripheral venous access	teicoplanin	meropenem	Double therapy	7	No	Data not available	No	No	No	No	No	Yes	Data not available	No	no admission	treatment failure
53	52	MASCULINO	Neoplasia	NONE	male	1	Solid tumor with metastasis	6	NONE	0	NONE	0	NONE	0	7	0	Yes	Pneumonia	Community-aquired	Yes	Hospital	Yes	peripheral venous access	ceftriaxone	None	Monotherapy	10	Yes	Data not available	Yes	bloodstream	No	No bacterial growth	No bacterial growth	Yes	Data not available	Yes	treatment failure	death
54	85	MASCULINO	Doença do aparelho circulatório	Doença do aparelho genitourinário	male	4	NONE	0	NONE	0	NONE	0	NONE	0	4	0.53	No	Urinary tract infection	Hospital-aquired	Yes	Hospital	No	peripheral venous access	amikacin	None	Monotherapy	6	Yes	Yes	Yes	urine	Yes	Klebsiella Pneumoniae	Yes	Yes	Data not available	Yes	treatment failure	cure or clinical improvement
55	82	FEMININO	Doença do aparelho circulatório	Doença do aparelho circulatório	female	4	Congestive heart failure	1	NONE	0	NONE	0	NONE	0	5	0.21	No	Pneumonia	Hospital-aquired	Yes	Hospital	No	peripheral venous access	ceftriaxone	None	Monotherapy	1	Yes	Data not available	No	No	No	No	No	No	Data not available	Yes	not infectious	cure or clinical improvement
56	82	FEMININO	Doença do aparelho circulatório	NONE	female	4	NONE	0	NONE	0	NONE	0	NONE	0	4	0.53	Yes	Urinary tract infection	Hospital-aquired	Yes	Hospital	No	peripheral venous access	ceftriaxone	None	Monotherapy	4	Yes	Data not available	No	No	No	No	No	Yes	Data not available	No	no admission	cure or clinical improvement
57	70	FEMININO	Doença endócrinas nutricionais e metabólicas	Doença do aparelho circulatório	female	3	diabetes 1	1	peripheral vascular disease	1	NONE	0	NONE	0	5	0.21	No	Skin/soft tissue infection	Data not available	Yes	Hospital	No	Central venous access	Ertapenem	None	Monotherapy	14	Yes	Yes	Yes	skin and soft tissue	Yes	Escherichia coli	No	Yes	Data not available	No	no admission	cure or clinical improvement
58	70	FEMININO	Doença do aparelho circulatório	Doença endócrinas nutricionais e metabólicas	female	3	diabetes 1	1	NONE	0	NONE	0	NONE	0	4	0.53	No	Urinary tract infection	Hospital-aquired	Yes	Hospital	No	peripheral venous access	meropenem	None	Monotherapy	5	Yes	Data not available	Yes	urine	No	No bacterial growth	No bacterial growth	Yes	Data not available	No	no admission	cure or clinical improvement
59	76	FEMININO	Doença do aparelho circulatório	Doença endócrinas nutricionais e metabólicas	female	3	diabetes 1	1	NONE	0	NONE	0	NONE	0	4	0.53	No	Urinary tract infection	Hospital-aquired	Yes	Hospital	No	peripheral venous access	amikacin	None	Monotherapy	2	Yes	Yes	Yes	urine	Yes	Klebsiella Pneumoniae	Yes	No	Data not available	Yes	treatment failure	treatment failure
60	89	FEMININO	Neoplasia	Doença endócrinas nutricionais e metabólicas	female	4	Solid tumor with metastasis	6	diabetes 1	1	NONE	0	NONE	0	11	0	No	Pneumonia	Community-aquired	Yes	Hospital	Yes	peripheral venous access	cefepime	None	Monotherapy	7	Yes	Data not available	Yes	tracheal secretion	No	No bacterial growth	No bacterial growth	No	Data not available	Yes	treatment failure	death
61	87	FEMININO	Doença endócrinas nutricionais e metabólicas	Doença do aparelho circulatório	female	4	diabetes 1	1	NONE	0	NONE	0	NONE	0	5	0.21	No	Urinary tract infection	Community-aquired	No	Clinic / household	No	peripheral venous access	amikacin	None	Monotherapy	5	No	Yes	Yes	urine	Yes	Pseudomonas aeruginosa	No	No	Data not available	No	no admission	cure or clinical improvement
62	49	FEMININO	NONE	NONE	female	0	NONE	0	NONE	0	NONE	0	NONE	0	0	0.98	Yes	Surgical site infection	Hospital-aquired	Yes	Hospital	No	peripheral venous access	piperacilin-tazobactam	vancomycin	Double therapy	5	Yes	Data not available	Yes	bloodstream	No	No bacterial growth	No bacterial growth	Yes	Data not available	No	no admission	cure or clinical improvement
63	29	MASCULINO	NONE	NONE	male	0	NONE	0	NONE	0	NONE	0	NONE	0	0	0.98	Yes	Skin/soft tissue infection	Hospital-aquired	Yes	Hospital	No	peripheral venous access	clindamycin	ceftriaxone	Double therapy	10	Yes	Data not available	No	No	No	No	No	Yes	Data not available	Yes	treatment failure	cure or clinical improvement
64	83	MASCULINO	Neoplasia	Doença do aparelho circulatório	male	4	Solid tumor with metastasis	6	NONE	0	NONE	0	NONE	0	10	0	No	Urinary tract infection	Community-aquired	No	Clinic / household	Yes	Data not available	cefepime	None	Monotherapy	7	Yes	Data not available	No	No	No	No	No	No	Data not available	Yes	other infection	cure or clinical improvement
65	78	MASCULINO	Doença do aparelho circulatório	Doença do aparelho respiratório	male	3	Chronic obstructive pulmonary disease	1	NONE	0	NONE	0	NONE	0	4	0.53	No	Pneumonia	Community-aquired	No	Clinic / household	No	Data not available	ceftriaxone	Clarithromycin	Double therapy	7	Yes	Data not available	No	No	No	No	No	Yes	Data not available	No	no admission	treatment failure
66	80	MASCULINO	Neoplasia	NONE	male	4	Solid tumor	2	NONE	0	NONE	0	NONE	0	6	0.02	Yes	Pneumonia	Hospital-aquired	Yes	Hospital	No	Central venous access	teicoplanin	None	Monotherapy	5	Yes	Data not available	Yes	bloodstream	No	Estafilococo coagulase negativa	Susceptibility test not available	Yes	Data not available	No	no admission	cure or clinical improvement
67	79	FEMININO	Doença do aparelho circulatório	Doença endócrinas nutricionais e metabólicas	female	3	Chronic obstructive pulmonary disease	1	diabetes 1	1	NONE	0	NONE	0	5	0.21	No	Pneumonia	Community-aquired	Yes	Hospital	No	peripheral venous access	piperacilin-tazobactam	None	Monotherapy	5	No	Data not available	No	No	No	No	No	Yes	Data not available	Yes	treatment failure	cure or clinical improvement
68	78	FEMININO	Doença do aparelho circulatório	Doença do aparelho circulatório	female	3	NONE	0	NONE	0	NONE	0	NONE	0	3	0.77	No	Urinary tract infection	Hospital-aquired	Yes	Hospital	No	peripheral venous access	amikacin	None	Monotherapy	5	No	Yes	Yes	urine	Yes	Klebsiella Pneumoniae	Yes	No	Data not available	Yes	other infection	cure or clinical improvement
69	33	MASCULINO	Doença do aparelho respiratório	NONE	male	0	AIDS	6	NONE	0	NONE	0	NONE	0	6	0.02	Yes	Pneumonia	Community-aquired	Yes	Hospital	No	peripheral venous access	piperacilin-tazobactam	None	Monotherapy	5	Yes	Data not available	No	No	No	No	No	No	Data not available	Yes	other infection	death
70	75	MASCULINO	Doença do aparelho circulatório	Fatores que influenciam o estado de saúde e o contato com os serviços de saúde	male	3	AIDS	6	NONE	0	NONE	0	NONE	0	9	0	No	Pneumonia	Community-aquired	No	Emergency room	No	peripheral venous access	ceftriaxone	None	Monotherapy	10	Yes	Data not available	No	No	No	No	No	Yes	Data not available	No	no admission	cure or clinical improvement
71	80	FEMININO	Doença do aparelho circulatório	Doença do aparelho circulatório	female	4	NONE	0	NONE	0	NONE	0	NONE	0	4	0.53	No	Urinary tract infection	Data not available	Yes	Hospital	No	peripheral venous access	cefepime	None	Monotherapy	14	Yes	No	Yes	urine	Yes	Enterobacter spp.	No	Yes	Data not available	No	no admission	cure or clinical improvement
72	71	MASCULINO	Doença do aparelho genitourinário	Doença do aparelho circulatório	male	3	Chronic renal insufficiency	2	Congestive heart failure	1	NONE	0	NONE	0	6	0.02	No	Urinary tract infection	Hospital-aquired	Yes	Hospital	Yes	peripheral venous access	piperacilin-tazobactam	None	Monotherapy	4	Yes	Data not available	Yes	urine	No	No bacterial growth	No bacterial growth	No	Data not available	Yes	not infectious	death
73	76	MASCULINO	Doença do aparelho circulatório	Doença do aparelho circulatório	male	3	peripheral vascular disease	1	NONE	0	NONE	0	NONE	0	4	0.53	No	Skin/soft tissue infection	Hospital-aquired	Yes	Hospital	No	Central venous access	teicoplanin	None	Monotherapy	3	Yes	Data not available	Yes	bloodstream	No	No bacterial growth	No bacterial growth	Yes	Data not available	No	no admission	cure or clinical improvement
74	88	FEMININO	Doença do aparelho circulatório	Doença endócrinas nutricionais e metabólicas	female	4	diabetes 1	1	NONE	0	NONE	0	NONE	0	5	0.21	No	Pneumonia	Hospital-aquired	Yes	Hospital	No	peripheral venous access	piperacilin-tazobactam	vancomycin	Double therapy	10	Yes	Data not available	Yes	pleural liquid	No	No bacterial growth	No bacterial growth	No	Data not available	No	no admission	cure or clinical improvement
75	38	FEMININO	Neoplasia	NONE	female	0	Solid tumor with metastasis	6	NONE	0	NONE	0	NONE	0	6	0.02	Yes	Skin/soft tissue infection	Hospital-aquired	Yes	Hospital	Yes	peripheral venous access	piperacilin-tazobactam	None	Monotherapy	7	No	Data not available	No	No	No	No	No	Yes	Data not available	Yes	not infectious	death
76	94	FEMININO	Doença do aparelho circulatório	Doença do sistema nervoso	female	4	Stroke	1	hemiplegia	2	NONE	0	NONE	0	7	0	No	Urinary tract infection	Community-aquired	No	Clinic / household	No	peripheral venous access	Ertapenem	None	Monotherapy	5	No	Yes	Yes	urine	Yes	Pseudomonas aeruginosa	No	Yes	Data not available	Yes	other infection	cure or clinical improvement
77	82	FEMININO	Doença do aparelho circulatório	Doença do aparelho circulatório	male	4	NONE	0	NONE	0	NONE	0	NONE	0	4	0.53	No	Pneumonia	Community-aquired	Yes	Hospital	No	Central venous access	meropenem	vancomycin	Double therapy	4	No	Data not available	Yes	bloodstream	No	No bacterial growth	No bacterial growth	Yes	Data not available	No	no admission	cure or clinical improvement
78	82	FEMININO	Doença do aparelho circulatório	Doença do aparelho respiratório	female	4	Chronic obstructive pulmonary disease	1	NONE	0	NONE	0	NONE	0	5	0.21	No	Urinary tract infection	Community-aquired	Yes	Hospital	No	Central venous access	ceftriaxone	None	Monotherapy	4	Yes	Data not available	Yes	urine	No	No bacterial growth	No bacterial growth	Yes	Data not available	Yes	other infection	cure or clinical improvement
79	83	MASCULINO	Doença do aparelho circulatório	Doença endócrinas nutricionais e metabólicas	male	4	Stroke	1	NONE	0	NONE	0	NONE	0	5	0.21	No	Pneumonia	Community-aquired	Yes	Hospital	No	peripheral venous access	ceftriaxone	None	Monotherapy	4	Yes	Data not available	No	No	No	No	No	No	Data not available	Yes	treatment failure	cure or clinical improvement
80	25	FEMININO	NONE	NONE	female	0	NONE	0	NONE	0	NONE	0	NONE	0	0	0.98	Yes	Other	Community-aquired	Yes	Hospital	No	peripheral venous access	ceftriaxone	None	Monotherapy	8	No	Data not available	No	No	No	No	No	Yes	Data not available	No	no admission	cure or clinical improvement
81	34	FEMININO	Neoplasia	Neoplasia	female	0	Solid tumor with metastasis	6	NONE	0	NONE	0	NONE	0	6	0.02	No	Other	Community-aquired	Yes	Hospital	Yes	peripheral venous access	piperacilin-tazobactam	None	Monotherapy	5	Yes	Data not available	Yes	bloodstream	No	No bacterial growth	No bacterial growth	Yes	Data not available	No	no admission	treatment failure
82	73	MASCULINO	Doença do aparelho circulatório	Neoplasia	female	3	Solid tumor with metastasis	6	NONE	0	NONE	0	NONE	0	9	0	No	Pneumonia	Community-aquired	Yes	Hospital	No	peripheral venous access	piperacilin-tazobactam	None	Monotherapy	4	No	Data not available	No	No	No	No	No	Yes	Data not available	No	no admission	cure or clinical improvement
83	91	FEMININO	Neoplasia	NONE	female	4	Solid tumor	2	NONE	0	NONE	0	NONE	0	6	0.02	Yes	Pneumonia	Community-aquired	Yes	Hospital	No	peripheral venous access	ceftriaxone	Clarithromycin	Double therapy	7	Yes	Data not available	No	No	No	No	No	No	Data not available	Yes	not infectious	cure or clinical improvement
84	90	FEMININO	Doença do aparelho circulatório	Doença do aparelho circulatório	female	4	NONE	0	NONE	0	NONE	0	NONE	0	4	0.53	No	Urinary tract infection	Community-aquired	No	Emergency room	No	Data not available	ceftriaxone	None	Monotherapy	3	Yes	Data not available	No	No	No	No	No	Yes	Data not available	Yes	other infection	cure or clinical improvement
85	83	FEMININO	Doença do aparelho circulatório	NONE	female	4	dementia	1	NONE	0	NONE	0	NONE	0	5	0.21	Yes	Skin/soft tissue infection	Community-aquired	Yes	Hospital	No	peripheral venous access	cefepime	None	Monotherapy	5	Yes	No	Yes	bloodstream	Yes	Stenotrophomonas maltophilia	No	No	Data not available	Yes	treatment failure	cure or clinical improvement
86	40	MASCULINO	Fatores que influenciam o estado de saúde e o contato com os serviços de saúde	NONE	male	0	NONE	0	NONE	0	NONE	0	NONE	0	0	0.98	Yes	Skin/soft tissue infection	Community-aquired	Yes	Hospital	No	peripheral venous access	ceftriaxone	clindamycin	Double therapy	7	Yes	Data not available	No	No	No	No	No	Yes	Data not available	No	no admission	cure or clinical improvement
87	92	FEMININO	Doença do aparelho circulatório	Doença do aparelho circulatório	female	4	NONE	0	NONE	0	NONE	0	NONE	0	4	0.53	No	Pneumonia	Community-aquired	Yes	Hospital	No	peripheral venous access	ceftriaxone	None	Monotherapy	5	Yes	Data not available	No	No	No	No	No	No	Data not available	Yes	not infectious	cure or clinical improvement
88	65	MASCULINO	Doença do aparelho circulatório	Neoplasia	male	2	Solid tumor	2	NONE	0	NONE	0	NONE	0	4	0.53	No	Pneumonia	Hospital-aquired	Yes	Hospital	No	Central venous access	piperacilin-tazobactam	None	Monotherapy	7	Yes	Data not available	Yes	bloodstream	No	No bacterial growth	No bacterial growth	Yes	Data not available	No	no admission	cure or clinical improvement
89	88	FEMININO	Doença do aparelho circulatório	Doença do aparelho circulatório	female	4	NONE	0	NONE	0	NONE	0	NONE	0	4	0.53	No	Urinary tract infection	Community-aquired	Yes	Hospital	No	peripheral venous access	meropenem	None	Monotherapy	10	Yes	Yes	Yes	urine	Yes	Escherichia coli	No	Yes	Data not available	No	no admission	cure or clinical improvement
90	89	FEMININO	Doença do aparelho respiratório	Doença do aparelho circulatório	female	4	Chronic obstructive pulmonary disease	1	Chronic renal insufficiency	2	NONE	0	NONE	0	7	0	No	Pneumonia	Community-aquired	Yes	Hospital	Yes	peripheral venous access	ceftriaxone	None	Monotherapy	7	No	Data not available	Yes	pleural liquid	No	No bacterial growth	No bacterial growth	No	Data not available	No	no admission	treatment failure
91	89	FEMININO	Doença do aparelho circulatório	Doença do aparelho genitourinário	female	4	Chronic renal insufficiency	2	NONE	0	NONE	0	NONE	0	6	0.02	No	Urinary tract infection	Hospital-aquired	No	Emergency room	Yes	peripheral venous access	cefepime	None	Monotherapy	10	Yes	Data not available	No	No	No	No	No	No	Data not available	Yes	not infectious	death
92	90	FEMININO	Doença do aparelho respiratório	Doença do aparelho circulatório	female	4	Chronic obstructive pulmonary disease	1	NONE	0	NONE	0	NONE	0	5	0.21	No	Pneumonia	Community-aquired	Yes	Hospital	No	peripheral venous access	ceftriaxone	None	Monotherapy	4	No	Data not available	Yes	bloodstream	No	No bacterial growth	No bacterial growth	Yes	Data not available	No	no admission	cure or clinical improvement
93	25	MASCULINO	Neoplasia	NONE	male	0	leukemia	2	NONE	0	NONE	0	NONE	0	2	0.9	Yes	Other	Community-aquired	Yes	Hospital	No	peripheral venous access	piperacilin-tazobactam	None	Monotherapy	3	No	No	Yes	bloodstream	Yes	Estafilococo coagulase negativa	No	Yes	Data not available	Yes	other infection	treatment failure
94	88	MASCULINO	Doença do aparelho circulatório	Doença do aparelho respiratório	male	4	Chronic obstructive pulmonary disease	1	NONE	0	NONE	0	NONE	0	5	0.21	No	Pneumonia	Community-aquired	Yes	Hospital	No	Central venous access	piperacilin-tazobactam	None	Monotherapy	3	Yes	Data not available	Yes	bloodstream	No	No bacterial growth	No bacterial growth	Yes	Data not available	No	no admission	cure or clinical improvement
95	78	FEMININO	Doença do aparelho circulatório	Doença do sistema nervoso	female	3	Congestive heart failure	1	NONE	0	NONE	0	NONE	0	4	0.53	No	Abdominal infection	Community-aquired	Yes	Hospital	Yes	Central venous access	piperacilin-tazobactam	None	Monotherapy	2	No	Data not available	Yes	ascitic liquid	No	No bacterial growth	No bacterial growth	Yes	Data not available	Yes	not infectious	death
96	19	FEMININO	Lesões, envenenamento e algumas outras consequencias de causas externas	NONE	female	0	NONE	0	NONE	0	NONE	0	NONE	0	0	0.98	Yes	Pneumonia	Community-aquired	Yes	Hospital	No	peripheral venous access	ceftriaxone	None	Monotherapy	3	Yes	Data not available	No	No	No	No	No	Yes	Data not available	No	no admission	cure or clinical improvement
97	98	MASCULINO	Doença do aparelho circulatório	Doença endócrinas nutricionais e metabólicas	male	4	diabetes 1	1	NONE	0	NONE	0	NONE	0	5	0.21	No	Urinary tract infection	Community-aquired	Yes	Hospital	No	peripheral venous access	amikacin	None	Monotherapy	7	Yes	Data not available	No	No	No	No	No	Yes	Data not available	No	no admission	cure or clinical improvement
98	30	FEMININO	NONE	NONE	female	0	NONE	0	NONE	0	NONE	0	NONE	0	0	0.98	Yes	Central Nervous System infection	Community-aquired	Yes	Hospital	No	peripheral venous access	ceftriaxone	None	Monotherapy	7	Yes	Data not available	Yes	cerebrospinal fluid	No	No bacterial growth	No bacterial growth	Yes	Data not available	No	no admission	cure or clinical improvement
99	80	FEMININO	Doença do aparelho circulatório	Doença endócrinas nutricionais e metabólicas	female	4	diabetes 1	1	NONE	0	NONE	0	NONE	0	5	0.21	No	Pneumonia	Community-aquired	Yes	Hospital	No	Central venous access	ceftriaxone	None	Monotherapy	4	Yes	Data not available	No	No	No	No	No	Yes	Data not available	No	no admission	cure or clinical improvement
100	65	FEMININO	Doença endócrinas nutricionais e metabólicas	Doença do aparelho circulatório	female	2	Stroke	1	diabetes 1	1	hemiplegia	2	dementia	1	7	0	No	Pneumonia	Community-aquired	No	Emergency room	No	peripheral venous access	ceftriaxone	None	Monotherapy	7	Yes	Data not available	Yes	urine	No	No bacterial growth	No bacterial growth	Yes	Data not available	Yes	other infection	death
101	79	MASCULINO	Doença do aparelho circulatório	NONE	male	3	NONE	0	NONE	0	NONE	0	NONE	0	3	0.77	Yes	Pneumonia	Community-aquired	Yes	Hospital	No	Central venous access	ceftriaxone	clindamycin	Double therapy	5	Yes	Data not available	No	No	No	No	No	Yes	Data not available	No	no admission	cure or clinical improvement
102	89	FEMININO	Doença do aparelho circulatório	Doença do aparelho respiratório	female	4	Chronic obstructive pulmonary disease	1	NONE	0	NONE	0	NONE	0	5	0.21	No	Urinary tract infection	Community-aquired	No	Clinic / household	No	peripheral venous access	amikacin	None	Monotherapy	5	No	Yes	Yes	urine	Yes	Klebsiella Pneumoniae	Yes	No	Data not available	Yes	treatment failure	cure or clinical improvement
103	73	MASCULINO	Doença do aparelho circulatório	NONE	male	3	NONE	0	NONE	0	NONE	0	NONE	0	3	0.77	Yes	Pneumonia	Community-aquired	Yes	Hospital	No	Data not available	ceftriaxone	None	Monotherapy	5	Yes	Data not available	No	No	No	No	No	No	Data not available	No	no admission	cure or clinical improvement
104	89	FEMININO	Doença do aparelho circulatório	Doença do aparelho circulatório	female	4	NONE	0	NONE	0	NONE	0	NONE	0	4	0.53	No	Urinary tract infection	Community-aquired	Yes	Hospital	No	peripheral venous access	ceftriaxone	None	Monotherapy	6	No	Data not available	Yes	urine	No	Escherichia coli	Susceptibility test not available	Yes	Data not available	No	no admission	cure or clinical improvement
105	89	MASCULINO	Doença do aparelho circulatório	NONE	male	4	Congestive heart failure	1	NONE	0	NONE	0	NONE	0	5	0.21	Yes	Pneumonia	Hospital-aquired	Yes	Hospital	Yes	Central venous access	ceftriaxone	None	Monotherapy	3	No	Data not available	Yes	bloodstream	No	No bacterial growth	No bacterial growth	Yes	Data not available	Yes	not infectious	death
106	79	FEMININO	Doença do aparelho circulatório	NONE	female	3	dementia	1	NONE	0	NONE	0	NONE	0	4	0.53	Yes	Urinary tract infection	Community-aquired	No	Emergency room	Yes	peripheral venous access	amikacin	None	Monotherapy	7	Yes	Data not available	Yes	urine	No	No bacterial growth	No bacterial growth	No	Data not available	Yes	other infection	death
107	86	FEMININO	Doença do aparelho circulatório	Doença do aparelho circulatório	female	4	Congestive heart failure	1	NONE	0	NONE	0	NONE	0	5	0.21	No	Pneumonia	Hospital-aquired	No	Emergency room	Yes	Central venous access	ceftriaxone	None	Monotherapy	7	No	Data not available	No	No	No	No	No	Yes	Data not available	Yes	treatment failure	death
108	83	FEMININO	Doença do aparelho respiratório	Doença endócrinas nutricionais e metabólicas	female	4	Chronic obstructive pulmonary disease	1	diabetes 1	1	NONE	0	NONE	0	6	0.02	No	Pneumonia	Community-aquired	Yes	Hospital	No	peripheral venous access	ceftriaxone	None	Monotherapy	2	Yes	Data not available	No	No	No	No	No	Yes	Data not available	No	no admission	cure or clinical improvement
109	71	MASCULINO	Doença do aparelho respiratório	Doença do aparelho circulatório	male	3	Congestive heart failure	1	Chronic obstructive pulmonary disease	1	NONE	0	NONE	0	5	0.21	No	Pneumonia	Hospital-aquired	Yes	Hospital	No	peripheral venous access	cefepime	None	Monotherapy	7	Yes	Data not available	No	No	No	No	No	Yes	Data not available	Yes	not infectious	cure or clinical improvement
110	80	MASCULINO	Doença do aparelho circulatório	Doença do aparelho circulatório	male	4	NONE	0	NONE	0	NONE	0	NONE	0	4	0.53	No	Pneumonia	Hospital-aquired	Yes	Hospital	No	peripheral venous access	teicoplanin	meropenem	Double therapy	4	Yes	Data not available	Yes	bloodstream	No	No bacterial growth	No bacterial growth	Yes	Data not available	No	no admission	cure or clinical improvement
111	92	FEMININO	Doença do aparelho circulatório	Neoplasia	female	4	Solid tumor with metastasis	6	NONE	0	NONE	0	NONE	0	10	0	No	Pneumonia	Community-aquired	Yes	Hospital	Yes	Central venous access	ceftriaxone	None	Monotherapy	7	Yes	Data not available	No	No	No	No	No	No	Data not available	Yes	not infectious	death
112	85	FEMININO	Doença do aparelho circulatório	Doença do aparelho circulatório	female	4	NONE	0	NONE	0	NONE	0	NONE	0	4	0.53	No	Urinary tract infection	Community-aquired	Yes	Hospital	No	Central venous access	ceftriaxone	None	Monotherapy	3	Yes	Data not available	No	No	No	No	No	Yes	Data not available	No	no admission	cure or clinical improvement
113	80	FEMININO	Doença do aparelho circulatório	Doença do aparelho circulatório	female	4	NONE	0	NONE	0	NONE	0	NONE	0	4	0.53	No	Urinary tract infection	Community-aquired	No	Clinic / household	No	Data not available	ceftriaxone	None	Monotherapy	6	Yes	Data not available	Yes	urine	No	No bacterial growth	No bacterial growth	No	Data not available	No	no admission	cure or clinical improvement
114	83	FEMININO	Neoplasia	Doença do aparelho circulatório	male	4	Solid tumor with metastasis	6	NONE	0	NONE	0	NONE	0	10	0	No	Urinary tract infection	Community-aquired	No	Clinic / household	Yes	Data not available	ceftriaxone	None	Monotherapy	7	Yes	Data not available	No	No	No	No	No	Yes	Data not available	Yes	not infectious	death
115	84	FEMININO	Doença do aparelho circulatório	Doença do aparelho genitourinário	female	4	NONE	0	NONE	0	NONE	0	NONE	0	4	0.53	No	Urinary tract infection	Community-aquired	No	Emergency room	No	peripheral venous access	Ertapenem	None	Monotherapy	7	No	Data not available	Yes	urine	No	No bacterial growth	No bacterial growth	Yes	Data not available	No	no admission	cure or clinical improvement
116	69	FEMININO	Doença do aparelho respiratório	NONE	female	2	Chronic obstructive pulmonary disease	1	NONE	0	NONE	0	NONE	0	3	0.77	Yes	Pneumonia	Community-aquired	Yes	Hospital	No	peripheral venous access	ceftriaxone	None	Monotherapy	3	Yes	Data not available	No	No	No	No	No	Yes	Data not available	No	no admission	treatment failure
117	85	FEMININO	Doença do aparelho circulatório	NONE	female	4	NONE	0	NONE	0	NONE	0	NONE	0	4	0.53	Yes	Urinary tract infection	Community-aquired	Yes	Hospital	No	peripheral venous access	ceftriaxone	None	Monotherapy	7	Yes	Data not available	Yes	urine	No	No bacterial growth	No bacterial growth	No	Data not available	No	no admission	cure or clinical improvement
118	81	MASCULINO	Doença do aparelho circulatório	Doença do sistema osteomuscular e do tecido conjuntivo	female	4	NONE	0	NONE	0	NONE	0	NONE	0	4	0.53	No	Skin/soft tissue infection	Community-aquired	Yes	Hospital	No	peripheral venous access	ceftriaxone	None	Monotherapy	7	Yes	Data not available	No	No	No	No	No	Yes	Data not available	No	no admission	treatment failure
119	66	FEMININO	Doença do aparelho circulatório	Doença do aparelho genitourinário	female	2	Chronic renal insufficiency	2	Congestive heart failure	1	NONE	0	NONE	0	5	0.21	No	Pneumonia	Community-aquired	Yes	Hospital	No	peripheral venous access	ceftriaxone	None	Monotherapy	6	Yes	Data not available	No	No	No	No	No	Yes	Data not available	Yes	treatment failure	death
120	63	FEMININO	Doença do aparelho circulatório	Doença endócrinas nutricionais e metabólicas	female	2	diabetes 1	1	NONE	0	NONE	0	NONE	0	3	0.77	No	Pneumonia	Community-aquired	Yes	Hospital	No	Central venous access	ceftriaxone	None	Monotherapy	4	Yes	Data not available	Yes	tracheal secretion	No	No bacterial growth	No bacterial growth	No	Data not available	Yes	treatment failure	death
121	81	FEMININO	Doença do aparelho circulatório	Doença do sistema osteomuscular e do tecido conjuntivo	female	4	NONE	0	NONE	0	NONE	0	NONE	0	4	0.53	No	Skin/soft tissue infection	Community-aquired	Yes	Hospital	No	peripheral venous access	ceftriaxone	None	Monotherapy	3	Yes	Data not available	Yes	bloodstream	No	No bacterial growth	No bacterial growth	Yes	Data not available	No	no admission	cure or clinical improvement
122	30	MASCULINO	Doença do aparelho respiratório	NONE	male	0	Chronic obstructive pulmonary disease	1	NONE	0	NONE	0	NONE	0	1	0.96	Yes	Pneumonia	Community-aquired	Yes	Hospital	No	peripheral venous access	cefepime	None	Monotherapy	6	Yes	Data not available	No	No	No	No	No	Yes	Data not available	No	no admission	treatment failure
123	77	FEMININO	Doença do aparelho circulatório	Doença do aparelho circulatório	female	3	NONE	0	NONE	0	NONE	0	NONE	0	3	0.77	No	Pneumonia	Hospital-aquired	Yes	Hospital	No	peripheral venous access	cefepime	None	Monotherapy	4	Yes	Data not available	No	No	No	No	No	No	Data not available	No	no admission	cure or clinical improvement
124	81	FEMININO	Doença do aparelho circulatório	Doença endócrinas nutricionais e metabólicas	female	4	diabetes 1	1	NONE	0	NONE	0	NONE	0	5	0.21	No	Pneumonia	Community-aquired	Yes	Hospital	No	Central venous access	ceftriaxone	None	Monotherapy	7	Yes	Data not available	Yes	bloodstream	No	No bacterial growth	No bacterial growth	Yes	Data not available	No	no admission	cure or clinical improvement
125	74	MASCULINO	Doença do aparelho circulatório	Doença endócrinas nutricionais e metabólicas	male	3	diabetes 1	1	NONE	0	NONE	0	NONE	0	4	0.53	No	Urinary tract infection	Community-aquired	Yes	Hospital	No	peripheral venous access	ceftriaxone	None	Monotherapy	3	Yes	Data not available	Yes	urine	No	No bacterial growth	No bacterial growth	Yes	Data not available	No	no admission	treatment failure
126	92	MASCULINO	Doença endócrinas nutricionais e metabólicas	Doença do aparelho circulatório	male	4	diabetes 1	1	NONE	0	NONE	0	NONE	0	5	0.21	No	Pneumonia	Hospital-aquired	Yes	Hospital	No	Central venous access	ceftazidime	None	Monotherapy	4	Yes	Data not available	No	No	No	No	No	Yes	Data not available	No	no admission	cure or clinical improvement
127	76	FEMININO	Doença do aparelho respiratório	NONE	female	3	Chronic obstructive pulmonary disease	1	NONE	0	NONE	0	NONE	0	4	0.53	Yes	Pneumonia	Community-aquired	Yes	Hospital	No	peripheral venous access	ceftriaxone	None	Monotherapy	5	Yes	Data not available	No	No	No	No	No	No	Data not available	No	no admission	cure or clinical improvement
128	66	FEMININO	Doença do aparelho circulatório	Doença endócrinas nutricionais e metabólicas	female	2	diabetes 1	1	NONE	0	NONE	0	NONE	0	3	0.77	No	Pneumonia	Hospital-aquired	Yes	Hospital	No	Central venous access	piperacilin-tazobactam	None	Monotherapy	3	Yes	Data not available	Yes	bloodstream	No	No bacterial growth	No bacterial growth	Yes	Data not available	No	no admission	cure or clinical improvement
129	77	MASCULINO	Doença do aparelho circulatório	Doença do aparelho genitourinário	male	3	NONE	0	NONE	0	NONE	0	NONE	0	3	0.77	No	Urinary tract infection	Community-aquired	No	Emergency room	No	peripheral venous access	ceftriaxone	None	Monotherapy	4	Yes	Data not available	No	No	No	No	No	Yes	Data not available	No	no admission	treatment failure
130	83	MASCULINO	Doença do aparelho circulatório	Doença do aparelho respiratório	male	4	Chronic obstructive pulmonary disease	1	NONE	0	NONE	0	NONE	0	5	0.21	No	Pneumonia	Community-aquired	Yes	Hospital	No	Central venous access	meropenem	None	Monotherapy	3	Yes	Data not available	No	No	No	No	No	Yes	Data not available	No	no admission	cure or clinical improvement
131	91	MASCULINO	Doença do aparelho circulatório	Doença endócrinas nutricionais e metabólicas	male	4	diabetes 1	1	NONE	0	NONE	0	NONE	0	5	0.21	No	Pneumonia	Community-aquired	Yes	Hospital	No	Central venous access	piperacilin-tazobactam	teicoplanin	Double therapy	2	No	Data not available	Yes	bloodstream	No	No bacterial growth	No bacterial growth	No	Data not available	Yes	other infection	cure or clinical improvement
132	84	MASCULINO	Doença do aparelho circulatório	Doença do aparelho circulatório	male	4	NONE	0	NONE	0	NONE	0	NONE	0	4	0.53	No	Pneumonia	Community-aquired	Yes	Hospital	No	peripheral venous access	ceftriaxone	None	Monotherapy	5	Yes	Data not available	No	No	No	No	No	Yes	Data not available	No	no admission	cure or clinical improvement
133	86	MASCULINO	Doença do aparelho circulatório	Doença do aparelho digestivo	male	4	NONE	0	NONE	0	NONE	0	NONE	0	4	0.53	No	Urinary tract infection	Community-aquired	Yes	Hospital	No	peripheral venous access	cefepime	teicoplanin	Double therapy	10	No	Data not available	Yes	urine	No	No bacterial growth	No bacterial growth	Yes	Data not available	No	no admission	cure or clinical improvement
134	24	FEMININO	Data not available	Data not available	male	0	NONE	0	NONE	0	NONE	0	NONE	0	0	0.98	Data not available	Skin/soft tissue infection	Community-aquired	Yes	Hospital	No	Central venous access	clindamycin	Ciprofloxacin	Double therapy	7	Yes	Data not available	Yes	urine	No	No bacterial growth	No bacterial growth	Yes	Data not available	No	no admission	cure or clinical improvement
135	52	MASCULINO	Doença do sistema nervoso	NONE	male	1	NONE	0	NONE	0	NONE	0	NONE	0	1	0.96	Yes	Urinary tract infection	Community-aquired	Yes	Hospital	No	Central venous access	ceftriaxone	None	Monotherapy	7	Yes	Data not available	No	No	No	No	No	Yes	Data not available	No	no admission	cure or clinical improvement
136	42	MASCULINO	Neoplasia	Doença do aparelho respiratório	male	0	Solid tumor with metastasis	6	NONE	0	NONE	0	NONE	0	6	0.02	No	Other	Community-aquired	Yes	Hospital	Yes	peripheral venous access	cefepime	None	Monotherapy	7	Yes	Data not available	No	No	No	No	No	Yes	Data not available	Yes	other infection	cure or clinical improvement
137	88	MASCULINO	Neoplasia	Doença do aparelho digestivo	male	4	Solid tumor with metastasis	6	NONE	0	NONE	0	NONE	0	10	0	No	Pneumonia	Community-aquired	Yes	Hospital	Yes	peripheral venous access	piperacilin-tazobactam	None	Monotherapy	4	Yes	Data not available	Yes	bloodstream	No	No bacterial growth	No bacterial growth	Yes	Data not available	Yes	treatment failure	treatment failure
138	57	FEMININO	Neoplasia	Doença do aparelho circulatório	male	1	Solid tumor	2	NONE	0	NONE	0	NONE	0	3	0.77	No	Pneumonia	Community-aquired	Yes	Hospital	No	Central venous access	Clarithromycin	piperacilin-tazobactam	Double therapy	5	No	Data not available	Yes	bloodstream	No	Klebsiella Pneumoniae	Susceptibility test not available	No	Data not available	No	no admission	cure or clinical improvement
139	63	MASCULINO	Doença do aparelho circulatório	Doença endócrinas nutricionais e metabólicas	male	2	diabetes 1	1	NONE	0	NONE	0	NONE	0	3	0.77	No	Pneumonia	Hospital-aquired	Yes	Hospital	No	Central venous access	piperacilin-tazobactam	None	Monotherapy	2	Yes	Yes	Yes	bloodstream	Yes	estafilococo coagulase negativa	No	Yes	Data not available	No	no admission	cure or clinical improvement
140	53	MASCULINO	Doença endócrinas nutricionais e metabólicas	Doença do aparelho circulatório	female	1	peripheral vascular disease	1	diabetes 1	1	NONE	0	NONE	0	3	0.77	No	Skin/soft tissue infection	Community-aquired	Yes	Hospital	No	Central venous access	vancomycin	None	Monotherapy	14	No	Data not available	Yes	skin and soft tissue	No	No bacterial growth	No bacterial growth	No	Data not available	Yes	other infection	cure or clinical improvement
141	89	FEMININO	Doença do aparelho circulatório	Doença do aparelho circulatório	male	4	NONE	0	NONE	0	NONE	0	NONE	0	4	0.53	No	Urinary tract infection	Community-aquired	Yes	Hospital	No	peripheral venous access	Ertapenem	None	Monotherapy	7	No	Data not available	Yes	urine	No	Mixed Flora (contaminated sample)	Mixed Flora (contaminated sample)	Yes	Data not available	Yes	other infection	cure or clinical improvement
142	89	MASCULINO	Neoplasia	Doença endócrinas nutricionais e metabólicas	male	4	Solid tumor	2	NONE	0	NONE	0	NONE	0	6	0.02	No	Urinary tract infection	Community-aquired	Yes	Hospital	No	peripheral venous access	meropenem	None	Monotherapy	7	Yes	Yes	Yes	urine	Yes	Escherichia coli	No	Yes	Data not available	No	no admission	cure or clinical improvement
143	66	MASCULINO	Doença do aparelho circulatório	Doença do aparelho circulatório	male	2	peripheral vascular disease	1	NONE	0	NONE	0	NONE	0	3	0.77	No	Skin/soft tissue infection	Community-aquired	Yes	Hospital	No	peripheral venous access	ceftriaxone	clindamycin	Double therapy	14	Yes	Data not available	No	No	No	No	No	Yes	Data not available	No	no admission	treatment failure
144	73	MASCULINO	Doença do aparelho circulatório	Doença do aparelho circulatório	male	3	NONE	0	NONE	0	NONE	0	NONE	0	3	0.77	No	Skin/soft tissue infection	Hospital-aquired	Yes	Hospital	No	peripheral venous access	teicoplanin	None	Monotherapy	4	Yes	Data not available	Yes	bloodstream	No	No bacterial growth	No bacterial growth	Yes	Data not available	No	no admission	cure or clinical improvement
145	70	MASCULINO	Doença endócrinas nutricionais e metabólicas	Doença do aparelho circulatório	male	3	diabetes 1	1	NONE	0	NONE	0	NONE	0	4	0.53	No	Urinary tract infection	Community-aquired	Yes	Hospital	No	peripheral venous access	amikacin	None	Monotherapy	2	Yes	Data not available	No	No	No	No	No	Yes	Data not available	No	no admission	cure or clinical improvement
146	88	MASCULINO	Doença do aparelho circulatório	Doença do aparelho circulatório	male	4	NONE	0	NONE	0	NONE	0	NONE	0	4	0.53	No	Urinary tract infection	Community-aquired	No	Clinic / household	No	peripheral venous access	amikacin	None	Monotherapy	5	Yes	Yes	Yes	urine	Yes	Escherichia coli	No	Yes	Data not available	Yes	not infectious	cure or clinical improvement
147	78	MASCULINO	Doença do aparelho circulatório	Doença endócrinas nutricionais e metabólicas	male	3	diabetes 1	1	NONE	0	NONE	0	NONE	0	4	0.53	No	Pneumonia	Community-aquired	Yes	Hospital	No	peripheral venous access	cefepime	None	Monotherapy	6	No	Data not available	Yes	bloodstream	No	No bacterial growth	No bacterial growth	Yes	Data not available	No	no admission	cure or clinical improvement
148	74	MASCULINO	Neoplasia	Doença do aparelho genitourinário	male	3	Solid tumor with metastasis	6	NONE	0	NONE	0	NONE	0	9	0	No	Urinary tract infection	Hospital-aquired	Yes	Hospital	Yes	peripheral venous access	ceftriaxone	None	Monotherapy	4	Yes	Yes	Yes	urine	Yes	Escherichia coli	No	No	Data not available	No	no admission	cure or clinical improvement
149	71	FEMININO	Data not available	Data not available	female	3	NONE	0	NONE	0	NONE	0	NONE	0	3	0.77	Data not available	Pneumonia	Community-aquired	Yes	Hospital	No	peripheral venous access	piperacilin-tazobactam	Ertapenem	Double therapy	10	No	Data not available	Yes	bloodstream	No	No bacterial growth	No bacterial growth	Yes	Data not available	No	no admission	cure or clinical improvement
150	85	MASCULINO	Doença endócrinas nutricionais e metabólicas	Doença do aparelho circulatório	female	4	diabetes 1	1	NONE	0	NONE	0	NONE	0	5	0.21	No	Urinary tract infection	Hospital-aquired	Yes	Hospital	No	peripheral venous access	cefepime	None	Monotherapy	6	Yes	Data not available	Yes	urine	No	No bacterial growth	No bacterial growth	Yes	Data not available	No	no admission	cure or clinical improvement
151	71	MASCULINO	Doença endócrinas nutricionais e metabólicas	Doença do aparelho circulatório	female	3	Chronic obstructive pulmonary disease	1	diabetes 1	1	NONE	0	NONE	0	5	0.21	No	Pneumonia	Community-aquired	Yes	Hospital	No	peripheral venous access	ceftriaxone	None	Monotherapy	4	Yes	Data not available	Yes	bloodstream	No	No bacterial growth	No bacterial growth	Yes	Data not available	No	no admission	treatment failure
152	73	FEMININO	Doença do aparelho circulatório	Doença endócrinas nutricionais e metabólicas	female	3	diabetes 1	1	NONE	0	NONE	0	NONE	0	4	0.53	No	Urinary tract infection	Community-aquired	No	Emergency room	No	peripheral venous access	amikacin	None	Monotherapy	3	Yes	Data not available	No	No	No	No	No	Yes	Data not available	No	no admission	cure or clinical improvement
153	96	FEMININO	Doença do aparelho respiratório	NONE	female	4	Chronic obstructive pulmonary disease	1	NONE	0	NONE	0	NONE	0	5	0.21	Yes	Pneumonia	Community-aquired	No	Emergency room	No	Central venous access	ceftriaxone	Clarithromycin	Double therapy	10	Yes	Data not available	No	No	No	No	No	Yes	Data not available	No	no admission	cure or clinical improvement
154	79	FEMININO	Doença do aparelho circulatório	Doença do aparelho circulatório	male	3	NONE	0	NONE	0	NONE	0	NONE	0	3	0.77	No	Urinary tract infection	Community-aquired	Yes	Hospital	No	peripheral venous access	ceftriaxone	None	Monotherapy	7	Yes	No	Yes	urine	Yes	Pseudomonas aeruginosa	No	Yes	Data not available	Yes	not infectious	cure or clinical improvement
155	81	FEMININO	Data not available	Data not available	female	4	NONE	0	NONE	0	NONE	0	NONE	0	4	0.53	Data not available	Urinary tract infection	Community-aquired	No	Emergency room	No	peripheral venous access	amikacin	None	Monotherapy	7	Yes	Yes	Yes	urine	Yes	Morganella morganii	No	Yes	Data not available	Yes	treatment failure	cure or clinical improvement
156	81	FEMININO	Doença do aparelho circulatório	Doença do aparelho circulatório	male	4	NONE	0	NONE	0	NONE	0	NONE	0	4	0.53	No	Urinary tract infection	Community-aquired	No	Clinic / household	No	Data not available	ceftriaxone	None	Monotherapy	7	No	Yes	Yes	urine	Yes	Escherichia coli	No	Yes	Data not available	No	no admission	cure or clinical improvement
157	82	FEMININO	Doença do aparelho circulatório	NONE	female	4	dementia	1	NONE	0	NONE	0	NONE	0	5	0.21	Yes	Urinary tract infection	Community-aquired	No	Clinic / household	No	peripheral venous access	Gentamicin	None	Monotherapy	7	No	Yes	Yes	urine	Yes	Klebsiella Pneumoniae	Yes	Yes	Data not available	Yes	not infectious	cure or clinical improvement
158	36	FEMININO	NONE	NONE	female	0	NONE	0	NONE	0	NONE	0	NONE	0	0	0.98	Yes	Surgical site infection	Hospital-aquired	Yes	Hospital	No	Central venous access	ceftriaxone	None	Monotherapy	7	No	Data not available	Yes	skin and soft tissue	No	No bacterial growth	No bacterial growth	Yes	Data not available	No	no admission	cure or clinical improvement
159	65	FEMININO	Doença do aparelho circulatório	NONE	female	2	NONE	0	NONE	0	NONE	0	NONE	0	2	0.9	Yes	Urinary tract infection	Community-aquired	No	Clinic / household	No	peripheral venous access	amikacin	None	Monotherapy	5	Yes	Yes	Yes	urine	Yes	Klebsiella Pneumoniae	Yes	No	Data not available	No	no admission	treatment failure
160	63	MASCULINO	Doença do aparelho circulatório	Doença do aparelho respiratório	male	2	Chronic obstructive pulmonary disease	1	NONE	0	NONE	0	NONE	0	3	0.77	No	Pneumonia	Hospital-aquired	Yes	Hospital	No	Data not available	piperacilin-tazobactam	None	Monotherapy	4	Yes	Data not available	No	No	No	No	No	Yes	Data not available	No	no admission	cure or clinical improvement
161	73	MASCULINO	Doença do aparelho respiratório	Doença do aparelho circulatório	male	3	Chronic obstructive pulmonary disease	1	Stroke	1	NONE	0	NONE	0	5	0.21	No	Pneumonia	Community-aquired	Yes	Hospital	Yes	peripheral venous access	piperacilin-tazobactam	None	Monotherapy	6	Yes	Data not available	Yes	bloodstream	No	No bacterial growth	No bacterial growth	No	Data not available	Yes	not infectious	cure or clinical improvement
162	58	MASCULINO	Doença endócrinas nutricionais e metabólicas	NONE	male	1	diabetes 1	0	NONE	0	NONE	0	NONE	0	1	0.96	Yes	Pneumonia	Community-aquired	Yes	Hospital	No	peripheral venous access	teicoplanin	cefepime	Double therapy	14	No	Yes	Yes	bloodstream	Yes	estafilococo coagulase negativa	No	Yes	Data not available	No	no admission	cure or clinical improvement
163	77	MASCULINO	Doença endócrinas nutricionais e metabólicas	Doença do aparelho circulatório	male	3	diabetes 1	1	NONE	0	NONE	0	NONE	0	4	0.53	No	Pneumonia	Community-aquired	Yes	Hospital	Yes	peripheral venous access	ceftriaxone	None	Monotherapy	4	Yes	Data not available	Yes	bloodstream	No	No bacterial growth	No bacterial growth	Yes	Data not available	Yes	treatment failure	death
164	39	MASCULINO	Doença do aparelho respiratório	NONE	male	0	Chronic obstructive pulmonary disease	1	connective tissue disease	1	NONE	0	NONE	0	2	0.9	Yes	Pneumonia	Community-aquired	Yes	Hospital	No	peripheral venous access	piperacilin-tazobactam	None	Monotherapy	3	Yes	Data not available	Yes	bloodstream	No	No bacterial growth	No bacterial growth	Yes	Data not available	No	no admission	cure or clinical improvement
165	49	FEMININO	Doença do aparelho genitourinário	Doenças do sistema osteomuscular e do tecido conjuntivo	female	0	Chronic renal insufficiency	2	connective tissue disease	1	NONE	0	NONE	0	3	0.77	No	Urinary tract infection	Community-aquired	No	Clinic / household	No	Data not available	Ertapenem	None	Monotherapy	14	Yes	Data not available	Yes	urine	No	Mixed Flora (contaminated sample)	Mixed Flora (contaminated sample)	Yes	Data not available	Yes	other infection	cure or clinical improvement
166	49	MASCULINO	Doença do aparelho circulatório	Doença endócrinas nutricionais e metabólicas	male	0	diabetes 1	0	NONE	0	NONE	0	NONE	0	0	0.98	No	Pneumonia	Hospital-aquired	Yes	Hospital	No	peripheral venous access	cefepime	teicoplanin	Double therapy	5	Yes	Data not available	Yes	bloodstream	No	No bacterial growth	No bacterial growth	No	Data not available	Yes	not infectious	cure or clinical improvement
167	55	MASCULINO	Neoplasia	Doença do aparelho respiratório	male	1	Chronic obstructive pulmonary disease	1	Solid tumor with metastasis	1	NONE	0	NONE	0	3	0.77	No	Pneumonia	Community-aquired	No	Clinic / household	Yes	Data not available	ceftriaxone	clindamycin	Double therapy	7	Yes	Data not available	No	No	No	No	No	Yes	Data not available	No	no admission	treatment failure
168	68	FEMININO	Doença do aparelho genitourinário	Doença endócrinas nutricionais e metabólicas	female	2	Chronic renal insufficiency	2	diabetes 2	2	NONE	0	NONE	0	6	0.02	No	Urinary tract infection	Community-aquired	Yes	Hospital	No	peripheral venous access	amikacin	None	Monotherapy	4	Yes	Data not available	Yes	urine	No	No bacterial growth	No bacterial growth	Yes	Data not available	No	no admission	treatment failure
169	84	FEMININO	Doença do aparelho circulatório	Doença endócrinas nutricionais e metabólicas	female	4	diabetes 1	1	NONE	0	NONE	0	NONE	0	5	0.21	No	Traqueobronquitis	Hospital-aquired	Yes	Hospital	No	peripheral venous access	piperacilin-tazobactam	None	Monotherapy	12	Yes	Data not available	Yes	bloodstream	No	No bacterial growth	No bacterial growth	No	Data not available	Yes	other infection	cure or clinical improvement
170	92	FEMININO	Doença do aparelho circulatório	Doença endócrinas nutricionais e metabólicas	female	4	peripheral vascular disease	1	diabetes 1	1	NONE	0	NONE	0	6	0.02	No	Skin/soft tissue infection	Community-aquired	Yes	Hospital	No	peripheral venous access	ceftriaxone	None	Monotherapy	7	Yes	Data not available	No	No	No	No	No	Yes	Data not available	Yes	treatment failure	treatment failure
171	72	FEMININO	Doença endócrinas nutricionais e metabólicas	Doença do aparelho circulatório	female	3	diabetes 1	1	NONE	0	NONE	0	NONE	0	4	0.53	No	Pneumonia	Community-aquired	Yes	Hospital	No	Central venous access	cefepime	None	Monotherapy	3	No	Data not available	No	No	No	No	No	Yes	Data not available	No	no admission	cure or clinical improvement
172	54	FEMININO	Doença do aparelho circulatório	Doença do aparelho circulatório	female	1	NONE	0	NONE	0	NONE	0	NONE	0	1	0.96	No	Pneumonia	Community-aquired	Yes	Hospital	No	peripheral venous access	ceftriaxone	None	Monotherapy	4	Yes	Data not available	Yes	bloodstream	No	No bacterial growth	No bacterial growth	No	Data not available	No	no admission	cure or clinical improvement
173	65	FEMININO	Doença do aparelho genitourinário	Doença do aparelho circulatório	female	2	NONE	0	NONE	0	NONE	0	NONE	0	2	0.9	No	Urinary tract infection	Hospital-aquired	Yes	Hospital	No	Central venous access	amikacin	None	Monotherapy	7	Yes	Data not available	Yes	urine	No	No bacterial growth	No bacterial growth	Yes	Data not available	No	no admission	cure or clinical improvement
174	71	FEMININO	Doença do aparelho circulatório	NONE	female	3	NONE	0	NONE	0	NONE	0	NONE	0	3	0.77	Yes	Urinary tract infection	Hospital-aquired	No	Clinic / household	No	Data not available	amikacin	None	Monotherapy	7	Yes	Yes	Yes	urine	Yes	Pseudomonas aeruginosa	No	Yes	Data not available	No	no admission	cure or clinical improvement
175	89	FEMININO	Neoplasia	Doença do aparelho circulatório	female	4	Solid tumor	2	NONE	0	NONE	0	NONE	0	6	0.02	No	Urinary tract infection	Community-aquired	No	Clinic / household	No	peripheral venous access	ceftriaxone	None	Monotherapy	7	Yes	Data not available	No	No	No	No	No	No	Data not available	No	no admission	cure or clinical improvement
176	69	FEMININO	Doença do aparelho circulatório	Doença do aparelho circulatório	female	2	NONE	0	NONE	0	NONE	0	NONE	0	2	0.9	No	Urinary tract infection	Hospital-aquired	No	Emergency room	No	peripheral venous access	amikacin	None	Monotherapy	2	Yes	Data not available	Yes	urine	No	No bacterial growth	No bacterial growth	Yes	Data not available	No	no admission	cure or clinical improvement
177	86	FEMININO	Doença do aparelho circulatório	Doença do sistema nervoso	female	4	Stroke	1	hemiplegia	2	NONE	0	NONE	0	7	0	No	Urinary tract infection	Community-aquired	No	Clinic / household	No	Data not available	amikacin	None	Monotherapy	5	No	Yes	Yes	urine	Yes	Morganella morganii	No	Yes	Data not available	No	no admission	cure or clinical improvement
178	88	FEMININO	Doença do aparelho circulatório	Doenças do sistema osteomuscular e do tecido conjuntivo	female	4	NONE	0	NONE	0	NONE	0	NONE	0	4	0.53	No	Urinary tract infection	Community-aquired	Yes	Hospital	No	peripheral venous access	cefepime	None	Monotherapy	7	Yes	Yes	Yes	urine	Yes	Morganella morganii	No	Yes	Data not available	Yes	not infectious	cure or clinical improvement
179	48	FEMININO	Doença do aparelho genitourinário	NONE	female	0	Chronic renal insufficiency	2	NONE	0	NONE	0	NONE	0	2	0.9	Yes	Urinary tract infection	Community-aquired	No	Emergency room	No	Data not available	cefepime	None	Monotherapy	7	No	Data not available	No	No	No	No	No	No	Data not available	No	no admission	treatment failure
180	68	FEMININO	Doença do aparelho circulatório	Doenças do sistema osteomuscular e do tecido conjuntivo	female	2	NONE	0	NONE	0	NONE	0	NONE	0	2	0.9	No	Osteoarticular infection	Hospital-aquired	Yes	Hospital	No	peripheral venous access	cefepime	vancomycin	Double therapy	5	No	Data not available	Yes	bloodstream	No	No bacterial growth	No bacterial growth	No	Data not available	No	no admission	cure or clinical improvement
181	74	FEMININO	Neoplasia	Doença do aparelho circulatório	female	3	Solid tumor	2	NONE	0	NONE	0	NONE	0	5	0.21	No	Pneumonia	Hospital-aquired	Yes	Hospital	No	peripheral venous access	piperacilin-tazobactam	None	Monotherapy	5	Yes	Data not available	Yes	bloodstream	No	No bacterial growth	No bacterial growth	Yes	Data not available	No	no admission	cure or clinical improvement
182	80	FEMININO	Neoplasia	Doença do aparelho circulatório	female	4	Solid tumor	2	NONE	0	NONE	0	NONE	0	6	0.02	No	Skin/soft tissue infection	Hospital-aquired	Yes	Hospital	No	peripheral venous access	piperacilin-tazobactam	None	Monotherapy	3	Yes	Data not available	No	No	No	No	No	Yes	Data not available	No	no admission	cure or clinical improvement
183	78	FEMININO	Doença do aparelho circulatório	Doença endócrinas nutricionais e metabólicas	female	3	peripheral vascular disease	1	diabetes 1	1	NONE	0	NONE	0	5	0.21	No	Skin/soft tissue infection	Community-aquired	No	Emergency room	No	peripheral venous access	ceftriaxone	clindamycin	Double therapy	7	Yes	Data not available	No	No	No	No	No	Yes	Data not available	Yes	not infectious	cure or clinical improvement
184	84	FEMININO	Doença do aparelho genitourinário	Doença do aparelho circulatório	female	4	NONE	0	NONE	0	NONE	0	NONE	0	4	0.53	No	Urinary tract infection	Community-aquired	No	Emergency room	No	Data not available	Ertapenem	None	Monotherapy	1	Yes	Data not available	Yes	urine	No	Klebsiella Pneumoniae	No	Yes	Data not available	No	no admission	treatment failure
185	76	FEMININO	Doença do aparelho circulatório	Doença do aparelho circulatório	female	3	NONE	0	NONE	0	NONE	0	NONE	0	3	0.77	No	Urinary tract infection	Community-aquired	Yes	Hospital	No	peripheral venous access	cefepime	None	Monotherapy	3	No	Data not available	Yes	urine	No	No bacterial growth	No bacterial growth	Yes	Data not available	No	no admission	cure or clinical improvement
186	74	FEMININO	Doença endócrinas nutricionais e metabólicas	Doença do aparelho circulatório	female	3	diabetes 1	1	NONE	0	NONE	0	NONE	0	4	0.53	No	Pneumonia	Community-aquired	Yes	Hospital	No	peripheral venous access	piperacilin-tazobactam	None	Monotherapy	9	No	Data not available	Yes	bloodstream	No	No bacterial growth	No bacterial growth	Yes	Data not available	No	no admission	cure or clinical improvement
187	74	FEMININO	Doença do aparelho circulatório	NONE	female	3	NONE	0	NONE	0	NONE	0	NONE	0	3	0.77	Yes	Pneumonia	Hospital-aquired	Yes	Hospital	No	Central venous access	meropenem	None	Monotherapy	3	Yes	Data not available	Yes	bloodstream	No	No bacterial growth	No bacterial growth	Yes	Data not available	No	no admission	cure or clinical improvement
188	87	FEMININO	Neoplasia	NONE	female	4	Solid tumor with metastasis	6	NONE	0	NONE	0	NONE	0	10	0	Yes	Other	Hospital-aquired	Yes	Hospital	Yes	Perm/Port-A-Cath	cefepime	None	Monotherapy	5	Yes	Data not available	Yes	bloodstream	No	No bacterial growth	No bacterial growth	Yes	Data not available	Yes	not infectious	treatment failure
189	75	FEMININO	Doença do aparelho circulatório	Doença do aparelho circulatório	female	3	NONE	0	NONE	0	NONE	0	NONE	0	3	0.77	No	Urinary tract infection	Hospital-aquired	No	Emergency room	No	peripheral venous access	ceftriaxone	None	Monotherapy	7	No	Data not available	No	No	No	No	No	Yes	Data not available	No	no admission	cure or clinical improvement
190	86	FEMININO	Doença do aparelho circulatório	Doença do aparelho circulatório	female	4	NONE	0	NONE	0	NONE	0	NONE	0	4	0.53	No	Pneumonia	Hospital-aquired	Yes	Hospital	No	peripheral venous access	piperacilin-tazobactam	None	Monotherapy	5	Yes	Yes	Yes	bloodstream	Yes	estafilococo coagulase negativa	No	Yes	Data not available	No	no admission	cure or clinical improvement
191	65	FEMININO	Neoplasia	Doença do aparelho circulatório	female	2	Solid tumor	2	NONE	0	NONE	0	NONE	0	4	0.53	No	Other	Hospital-aquired	Yes	Hospital	No	peripheral venous access	meropenem	None	Monotherapy	4	Yes	Data not available	Yes	bloodstream	No	No bacterial growth	No bacterial growth	No	Data not available	No	no admission	cure or clinical improvement
192	87	MASCULINO	Neoplasia	Doença do aparelho circulatório	female	4	Solid tumor	2	NONE	0	NONE	0	NONE	0	6	0.02	No	Skin/soft tissue infection	Community-aquired	Yes	Hospital	No	peripheral venous access	ceftriaxone	None	Monotherapy	7	Yes	Data not available	No	No	No	No	No	Yes	Data not available	No	no admission	cure or clinical improvement
193	87	FEMININO	Doença do aparelho circulatório	Doença do aparelho circulatório	female	4	NONE	0	NONE	0	NONE	0	NONE	0	4	0.53	No	Urinary tract infection	Community-aquired	No	Emergency room	No	peripheral venous access	meropenem	None	Monotherapy	7	Yes	Yes	Yes	urine	Yes	Escherichia coli	No	Yes	Data not available	No	no admission	cure or clinical improvement
194	89	FEMININO	Doença do aparelho circulatório	NONE	female	4	peripheral vascular disease	1	NONE	0	NONE	0	NONE	0	5	0.21	Yes	Skin/soft tissue infection	Community-aquired	Yes	Hospital	No	Central venous access	ceftriaxone	None	Monotherapy	2	Yes	Data not available	No	No	No	No	No	Yes	Data not available	Yes	other infection	death
195	58	FEMININO	Doença do aparelho circulatório	Doença do aparelho circulatório	female	1	peripheral vascular disease	1	NONE	0	NONE	0	NONE	0	2	0.9	No	Skin/soft tissue infection	Community-aquired	Yes	Hospital	No	peripheral venous access	cefepime	None	Monotherapy	7	No	Data not available	Yes	bloodstream	No	No bacterial growth	No bacterial growth	Yes	Data not available	No	no admission	cure or clinical improvement
196	81	FEMININO	Doença do aparelho circulatório	NONE	female	4	NONE	0	NONE	0	NONE	0	NONE	0	4	0.53	Yes	Urinary tract infection	Data not available	No	Emergency room	No	peripheral venous access	ceftriaxone	None	Monotherapy	7	Yes	Data not available	No	No	No	No	No	Yes	Data not available	No	no admission	cure or clinical improvement
197	87	FEMININO	Doença do aparelho circulatório	Doença do aparelho circulatório	female	4	NONE	0	NONE	0	NONE	0	NONE	0	4	0.53	No	Urinary tract infection	Community-aquired	Yes	Hospital	No	peripheral venous access	ceftriaxone	None	Monotherapy	7	Yes	Data not available	No	No	No	No	No	Yes	Data not available	No	no admission	treatment failure
198	84	MASCULINO	Doença do aparelho circulatório	Doença endócrinas nutricionais e metabólicas	female	4	diabetes 1	1	NONE	0	NONE	0	NONE	0	5	0.21	No	Pneumonia	Community-aquired	No	Emergency room	No	peripheral venous access	ceftriaxone	None	Monotherapy	7	Yes	Data not available	No	No	No	No	No	Yes	Data not available	No	no admission	cure or clinical improvement
199	71	FEMININO	Doença do aparelho circulatório	Doença do aparelho circulatório	female	3	NONE	0	NONE	0	NONE	0	NONE	0	3	0.77	No	Urinary tract infection	Community-aquired	Yes	Hospital	No	peripheral venous access	ceftriaxone	None	Monotherapy	3	Yes	No	Yes	urine	Yes	Escherichia coli	No	Yes	Data not available	No	no admission	cure or clinical improvement
200	70	FEMININO	Doença do aparelho circulatório	Doença endócrinas nutricionais e metabólicas	female	3	peripheral vascular disease	1	diabetes 1	1	NONE	0	NONE	0	5	0.21	No	Pneumonia	Community-aquired	No	Emergency room	No	peripheral venous access	ceftriaxone	None	Monotherapy	9	Yes	Data not available	No	No	No	No	No	Yes	Data not available	No	no admission	cure or clinical improvement
201	66	MASCULINO	Doença do aparelho circulatório	Doença do aparelho genitourinário	male	2	NONE	0	NONE	0	NONE	0	NONE	0	2	0.9	No	Skin/soft tissue infection	Community-aquired	Yes	Hospital	No	peripheral venous access	Ertapenem	None	Monotherapy	7	No	Data not available	Yes	skin and soft tissue	No	No bacterial growth	No bacterial growth	Yes	Data not available	No	no admission	cure or clinical improvement
202	83	MASCULINO	Neoplasia	Doença do aparelho respiratório	male	4	Solid tumor with metastasis	6	NONE	0	NONE	0	NONE	0	10	0	No	Pneumonia	Community-aquired	Yes	Hospital	Yes	peripheral venous access	ceftriaxone	None	Monotherapy	5	Yes	Data not available	Yes	bloodstream	No	No bacterial growth	No bacterial growth	Yes	Data not available	Yes	not infectious	death
203	87	MASCULINO	Doença do aparelho circulatório	Doença do aparelho circulatório	male	4	Congestive heart failure	1	NONE	0	NONE	0	NONE	0	5	0.21	No	Pneumonia	Community-aquired	Yes	Hospital	Yes	peripheral venous access	piperacilin-tazobactam	None	Monotherapy	3	No	Data not available	No	No	No	No	No	Yes	Data not available	No	no admission	cure or clinical improvement
204	60	FEMININO	Doença do aparelho genitourinário	Doença do aparelho respiratório	female	2	Chronic renal insufficiency	2	Chronic obstructive pulmonary disease	1	NONE	0	NONE	0	5	0.21	No	Pneumonia	Community-aquired	Yes	Hospital	No	peripheral venous access	piperacilin-tazobactam	None	Monotherapy	6	Yes	Data not available	No	No	No	No	No	Yes	Data not available	No	no admission	cure or clinical improvement
205	71	FEMININO	Doença do aparelho circulatório	Doença endócrinas nutricionais e metabólicas	male	3	diabetes 1	1	NONE	0	NONE	0	NONE	0	4	0.53	No	Urinary tract infection	Hospital-aquired	No	Emergency room	No	peripheral venous access	amikacin	None	Monotherapy	4	Yes	Yes	Yes	urine	Yes	Klebsiella Pneumoniae	Yes	Yes	Data not available	No	no admission	cure or clinical improvement
206	28	FEMININO	Doença do aparelho genitourinário	NONE	female	0	NONE	0	NONE	0	NONE	0	NONE	0	0	0.98	Yes	Urinary tract infection	Community-aquired	Yes	Hospital	No	peripheral venous access	ceftriaxone	None	Monotherapy	5	Yes	Data not available	Yes	urine	No	No bacterial growth	No bacterial growth	Yes	Data not available	No	no admission	cure or clinical improvement
207	62	MASCULINO	Doença do aparelho circulatório	Doença endócrinas nutricionais e metabólicas	male	2	peripheral vascular disease	1	diabetes 1	1	NONE	0	NONE	0	4	0.53	No	Skin/soft tissue infection	Community-aquired	Yes	Hospital	No	peripheral venous access	cefepime	None	Monotherapy	10	Yes	Yes	Yes	skin and soft tissue	Yes	Pseudomonas aeruginosa	No	Yes	Data not available	Yes	not infectious	cure or clinical improvement
208	85	FEMININO	Doença do aparelho circulatório	Doença endócrinas nutricionais e metabólicas	female	4	diabetes 1	1	NONE	0	NONE	0	NONE	0	5	0.21	No	Urinary tract infection	Hospital-aquired	Yes	Hospital	No	peripheral venous access	cefepime	None	Monotherapy	3	Yes	Yes	Yes	urine	Yes	Enterobacter spp.	No	No	Data not available	Yes	other infection	death
209	79	MASCULINO	Doença do aparelho circulatório	NONE	male	3	Solid tumor with metastasis	6	NONE	0	NONE	0	NONE	0	9	0	Yes	Urinary tract infection	Community-aquired	Yes	Hospital	Yes	peripheral venous access	cefepime	None	Monotherapy	5	No	Data not available	Yes	urine	No	No bacterial growth	No bacterial growth	No	Data not available	Yes	not infectious	cure or clinical improvement
210	70	MASCULINO	Doença do aparelho circulatório	Doença do aparelho circulatório	female	3	NONE	0	NONE	0	NONE	0	NONE	0	3	0.77	No	Pneumonia	Hospital-aquired	Yes	Hospital	No	Central venous access	teicoplanin	meropenem	Double therapy	4	Yes	Data not available	Yes	bloodstream	No	No bacterial growth	No bacterial growth	Yes	Data not available	No	no admission	cure or clinical improvement
211	74	MASCULINO	Doença endócrinas nutricionais e metabólicas	Doença do aparelho circulatório	male	3	diabetes 1	1	NONE	0	NONE	0	NONE	0	4	0.53	No	Pneumonia	Community-aquired	Yes	Hospital	No	peripheral venous access	ceftriaxone	None	Monotherapy	4	Yes	Data not available	Yes	bloodstream	No	No bacterial growth	No bacterial growth	Yes	Data not available	Yes	other infection	cure or clinical improvement
212	59	MASCULINO	NONE	NONE	male	1	NONE	0	NONE	0	NONE	0	NONE	0	1	0.96	Yes	Skin/soft tissue infection	Community-aquired	Yes	Hospital	No	peripheral venous access	ceftriaxone	None	Monotherapy	7	Yes	Data not available	No	No	No	No	No	Yes	Data not available	No	no admission	cure or clinical improvement
213	89	FEMININO	Doença do aparelho circulatório	Doença do aparelho circulatório	female	4	NONE	0	NONE	0	NONE	0	NONE	0	4	0.53	No	Pneumonia	Community-aquired	Yes	Hospital	No	peripheral venous access	ceftriaxone	None	Monotherapy	5	Yes	Data not available	Yes	bloodstream	No	No bacterial growth	No bacterial growth	Yes	Data not available	No	no admission	cure or clinical improvement
214	85	FEMININO	Doença do aparelho circulatório	NONE	female	4	Congestive heart failure	1	NONE	0	NONE	0	NONE	0	5	0.21	Yes	Pneumonia	Community-aquired	Yes	Hospital	Yes	peripheral venous access	ceftriaxone	None	Monotherapy	3	Yes	Data not available	No	No	No	No	No	Yes	Data not available	No	no admission	cure or clinical improvement
215	84	FEMININO	Data not available	Data not available	female	4	NONE	0	NONE	0	NONE	0	NONE	0	4	0.53	Data not available	Urinary tract infection	Community-aquired	No	Clinic / household	No	peripheral venous access	meropenem	None	Monotherapy	7	No	Data not available	Yes	urine	No	No bacterial growth	No bacterial growth	No	Data not available	Yes	treatment failure	cure or clinical improvement
216	75	FEMININO	Doença do aparelho genitourinário	Doença do aparelho circulatório	female	3	Chronic renal insufficiency	2	NONE	0	NONE	0	NONE	0	5	0.21	No	Pneumonia	Community-aquired	Yes	Hospital	Yes	peripheral venous access	ceftriaxone	None	Monotherapy	7	Yes	Data not available	No	No	No	No	No	No	Data not available	Yes	treatment failure	death
217	56	MASCULINO	Doença do aparelho circulatório	Doença do aparelho circulatório	male	1	NONE	0	NONE	0	NONE	0	NONE	0	1	0.96	No	Pneumonia	Hospital-aquired	Yes	Hospital	No	Central venous access	cefepime	None	Monotherapy	3	Yes	Data not available	Yes	bloodstream	No	No bacterial growth	No bacterial growth	Yes	Data not available	No	no admission	cure or clinical improvement
218	65	FEMININO	Doença do aparelho circulatório	Doença do aparelho genitourinário	female	2	NONE	0	NONE	0	NONE	0	NONE	0	2	0.9	No	Urinary tract infection	Hospital-aquired	Yes	Hospital	No	peripheral venous access	meropenem	None	Monotherapy	5	Yes	Data not available	No	No	No	No	No	No	Data not available	Yes	not infectious	cure or clinical improvement
219	66	FEMININO	Doença do aparelho circulatório	NONE	female	2	NONE	0	NONE	0	NONE	0	NONE	0	2	0.9	Yes	Skin/soft tissue infection	Community-aquired	Yes	Hospital	No	peripheral venous access	ceftriaxone	None	Monotherapy	7	Yes	Data not available	No	No	No	No	No	Yes	Data not available	No	no admission	cure or clinical improvement
220	78	FEMININO	Doença do aparelho circulatório	Doença endócrinas nutricionais e metabólicas	female	3	diabetes 1	1	NONE	0	NONE	0	NONE	0	4	0.53	No	Urinary tract infection	Community-aquired	Yes	Hospital	No	peripheral venous access	meropenem	None	Monotherapy	6	No	Data not available	Yes	urine	No	Mixed Flora (contaminated sample)	Mixed Flora (contaminated sample)	No	Data not available	Yes	treatment failure	cure or clinical improvement
221	56	FEMININO	Doença do aparelho respiratório	NONE	female	1	Chronic obstructive pulmonary disease	1	NONE	0	NONE	0	NONE	0	2	0.9	Yes	Pneumonia	Community-aquired	Yes	Hospital	No	peripheral venous access	ceftriaxone	None	Monotherapy	5	Yes	Data not available	No	No	No	No	No	Yes	Data not available	No	no admission	cure or clinical improvement
222	94	MASCULINO	Neoplasia	Doença do aparelho circulatório	female	4	Solid tumor	2	NONE	0	NONE	0	NONE	0	6	0.02	No	Urinary tract infection	Community-aquired	No	Clinic / household	No	peripheral venous access	ceftriaxone	None	Monotherapy	7	Yes	Data not available	Yes	urine	No	No bacterial growth	No bacterial growth	No	Data not available	No	no admission	cure or clinical improvement
223	81	MASCULINO	Doença do aparelho circulatório	NONE	male	4	NONE	0	NONE	0	NONE	0	NONE	0	4	0.53	Yes	Urinary tract infection	Community-aquired	Yes	Hospital	No	peripheral venous access	ceftriaxone	None	Monotherapy	3	No	Data not available	Yes	urine	No	Escherichia coli	Susceptibility test not available	No	Data not available	No	no admission	cure or clinical improvement
224	96	FEMININO	Doença do aparelho circulatório	Doença endócrinas nutricionais e metabólicas	female	4	diabetes 1	1	NONE	0	NONE	0	NONE	0	5	0.21	No	Pneumonia	Community-aquired	Yes	Hospital	No	peripheral venous access	ceftriaxone	None	Monotherapy	7	Yes	Data not available	Yes	bloodstream	No	No bacterial growth	No bacterial growth	No	Data not available	Yes	not infectious	cure or clinical improvement
225	86	FEMININO	Doença do aparelho circulatório	Doença do aparelho circulatório	male	4	NONE	0	NONE	0	NONE	0	NONE	0	4	0.53	No	Pneumonia	Community-aquired	No	Emergency room	No	peripheral venous access	ceftriaxone	None	Monotherapy	7	Yes	Data not available	No	No	No	No	No	Yes	Data not available	No	no admission	cure or clinical improvement
226	89	MASCULINO	Doença do aparelho respiratório	Neoplasia	male	4	Chronic obstructive pulmonary disease	1	Solid tumor with metastasis	1	NONE	0	NONE	0	6	0.02	No	Pneumonia	Community-aquired	Yes	Hospital	Yes	peripheral venous access	ceftriaxone	None	Monotherapy	7	Yes	Data not available	No	No	No	No	No	Yes	Data not available	Yes	treatment failure	death
227	84	MASCULINO	Neoplasia	Doença do aparelho genitourinário	male	4	Solid tumor with metastasis	6	NONE	0	NONE	0	NONE	0	10	0	No	Urinary tract infection	Community-aquired	Yes	Hospital	Yes	peripheral venous access	ceftriaxone	None	Monotherapy	5	Yes	Data not available	Yes	urine	No	Klebsiella Pneumoniae	Susceptibility test not available	No	Data not available	No	no admission	cure or clinical improvement
228	70	MASCULINO	Doença do aparelho genitourinário	Doença endócrinas nutricionais e metabólicas	male	3	Chronic renal insufficiency	2	diabetes 1	1	NONE	0	NONE	0	6	0.02	No	Surgical site infection	Hospital-aquired	Yes	Hospital	No	Data not available	Ertapenem	teicoplanin	Double therapy	7	No	Data not available	Yes	bloodstream	No	No bacterial growth	No bacterial growth	Yes	Data not available	Yes	not infectious	cure or clinical improvement
229	81	MASCULINO	Doença do aparelho circulatório	Doença do aparelho respiratório	male	4	Chronic obstructive pulmonary disease	1	NONE	0	NONE	0	NONE	0	5	0.21	No	Urinary tract infection	Community-aquired	No	Emergency room	No	Data not available	amikacin	None	Monotherapy	7	Yes	Yes	Yes	urine	Yes	Proteus mirabilis	No	Yes	Data not available	No	no admission	treatment failure
230	57	FEMININO	Doença do aparelho circulatório	Doença endócrinas nutricionais e metabólicas	female	1	diabetes 1	0	NONE	0	NONE	0	NONE	0	1	0.96	No	Osteoarticular infection	Community-aquired	Yes	Hospital	No	peripheral venous access	meropenem	vancomycin	Double therapy	90	No	Data not available	Yes	skin and soft tissue	No	No bacterial growth	No bacterial growth	Yes	Data not available	No	no admission	cure or clinical improvement
231	69	FEMININO	Doença do aparelho circulatório	Doença do aparelho genitourinário	female	2	Stroke	1	hemiplegia	2	NONE	0	NONE	0	5	0.21	No	Urinary tract infection	Community-aquired	Yes	Hospital	Yes	peripheral venous access	meropenem	None	Monotherapy	2	No	Yes	Yes	urine	Yes	Pseudomonas aeruginosa	No	No	Data not available	Yes	treatment failure	death
232	70	MASCULINO	Doença do aparelho circulatório	NONE	male	3	Acute myocardial infarction	1	NONE	0	NONE	0	NONE	0	4	0.53	Yes	Surgical site infection	Hospital-aquired	Yes	Hospital	No	Central venous access	teicoplanin	None	Monotherapy	16	Yes	Data not available	Yes	skin and soft tissue	No	No bacterial growth	No bacterial growth	Yes	Data not available	No	no admission	cure or clinical improvement
233	57	MASCULINO	Doença do aparelho genitourinário	Doença do aparelho circulatório	male	1	NONE	0	NONE	0	NONE	0	NONE	0	1	0.96	No	Skin/soft tissue infection	Hospital-aquired	Yes	Hospital	No	peripheral venous access	vancomycin	piperacilin-tazobactam	Double therapy	7	Yes	Data not available	Yes	bloodstream	No	No bacterial growth	No bacterial growth	Yes	Data not available	No	no admission	cure or clinical improvement
234	75	MASCULINO	Doença do aparelho circulatório	NONE	male	3	dementia	1	NONE	0	NONE	0	NONE	0	4	0.53	Yes	Pneumonia	Community-aquired	Yes	Hospital	No	peripheral venous access	cefepime	None	Monotherapy	7	Yes	Data not available	No	No	No	No	No	Yes	Data not available	Yes	not infectious	cure or clinical improvement
235	89	MASCULINO	Doença do aparelho circulatório	Doença do aparelho circulatório	male	4	NONE	0	NONE	0	NONE	0	NONE	0	4	0.53	No	Pneumonia	Community-aquired	Yes	Hospital	No	peripheral venous access	ceftriaxone	None	Monotherapy	5	Yes	Data not available	Yes	bloodstream	No	No bacterial growth	No bacterial growth	Yes	Data not available	No	no admission	cure or clinical improvement
236	83	MASCULINO	Neoplasia	Doença do aparelho genitourinário	male	4	Solid tumor	2	NONE	0	NONE	0	NONE	0	6	0.02	No	Other	Hospital-aquired	Yes	Hospital	No	peripheral venous access	meropenem	None	Monotherapy	5	Yes	Data not available	Yes	bloodstream	No	No bacterial growth	No bacterial growth	Yes	Data not available	Yes	not infectious	cure or clinical improvement
237	89	MASCULINO	Doença do aparelho circulatório	NONE	male	4	NONE	0	NONE	0	NONE	0	NONE	0	4	0.53	Yes	Pneumonia	Community-aquired	No	Clinic / household	No	Data not available	piperacilin-tazobactam	None	Monotherapy	7	Yes	Data not available	Yes	urine	No	No bacterial growth	No bacterial growth	Yes	Data not available	No	no admission	cure or clinical improvement
238	90	MASCULINO	Doença do aparelho circulatório	Doença endócrinas nutricionais e metabólicas	male	4	diabetes 1	1	NONE	0	NONE	0	NONE	0	5	0.21	No	Pneumonia	Hospital-aquired	Yes	Hospital	No	Central venous access	meropenem	None	Monotherapy	5	Yes	Data not available	No	No	No	No	No	Yes	Data not available	No	no admission	cure or clinical improvement
239	80	FEMININO	Doença do aparelho circulatório	NONE	male	4	peripheral vascular disease	1	NONE	0	NONE	0	NONE	0	5	0.21	Yes	Skin/soft tissue infection	Community-aquired	Yes	Hospital	No	peripheral venous access	vancomycin	ceftriaxone	Double therapy	3	Yes	Data not available	Yes	bloodstream	No	No bacterial growth	No bacterial growth	No	Data not available	Yes	not infectious	death
240	85	MASCULINO	Data not available	Data not available	male	4	Solid tumor with metastasis	6	NONE	0	NONE	0	NONE	0	10	0	Data not available	Skin/soft tissue infection	Community-aquired	No	Clinic / household	Yes	Data not available	ceftriaxone	None	Monotherapy	7	No	Data not available	No	No	No	No	No	Yes	Data not available	Yes	other infection	death
241	48	MASCULINO	Doença do aparelho circulatório	Doença do aparelho circulatório	male	0	NONE	0	NONE	0	NONE	0	NONE	0	0	0.98	No	Pneumonia	Hospital-aquired	Yes	Hospital	No	Data not available	piperacilin-tazobactam	None	Monotherapy	6	Yes	Data not available	Yes	bloodstream	No	No bacterial growth	No bacterial growth	Yes	Data not available	No	no admission	cure or clinical improvement
242	38	FEMININO	Neoplasia	NONE	female	0	Solid tumor	2	NONE	0	NONE	0	NONE	0	2	0.9	Yes	Surgical site infection	Hospital-aquired	Yes	Hospital	No	Central venous access	vancomycin	cefepime	Double therapy	7	Yes	Data not available	Yes	bloodstream	No	No bacterial growth	No bacterial growth	Yes	Data not available	Yes	treatment failure	cure or clinical improvement
243	86	FEMININO	Doença do aparelho circulatório	Doença do aparelho genitourinário	female	4	NONE	0	NONE	0	NONE	0	NONE	0	4	0.53	No	Urinary tract infection	Community-aquired	Yes	Hospital	No	peripheral venous access	amikacin	None	Monotherapy	6	Yes	No	Yes	urine	Yes	Klebsiella Pneumoniae	Yes	Yes	Data not available	Yes	other infection	cure or clinical improvement
244	40	FEMININO	NONE	NONE	male	0	NONE	0	NONE	0	NONE	0	NONE	0	0	0.98	Yes	Pneumonia	Community-aquired	Yes	Hospital	No	peripheral venous access	vancomycin	cefepime	Double therapy	14	Yes	Data not available	Yes	bloodstream	No	No bacterial growth	No bacterial growth	Yes	Data not available	No	no admission	cure or clinical improvement
245	27	MASCULINO	NONE	NONE	male	0	NONE	0	NONE	0	NONE	0	NONE	0	0	0.98	Yes	Pneumonia	Community-aquired	Yes	Hospital	No	peripheral venous access	ceftriaxone	None	Monotherapy	7	Yes	Data not available	No	No	No	No	No	No	Data not available	No	no admission	cure or clinical improvement
246	32	MASCULINO	Doença do aparelho circulatório	Malformações congênitas, deformidades e anomalias cromossômicas	male	0	Solid tumor	2	NONE	0	NONE	0	NONE	0	2	0.9	No	Pneumonia	Community-aquired	No	Emergency room	No	peripheral venous access	ceftriaxone	clindamycin	Double therapy	10	Yes	Data not available	No	No	No	No	No	Yes	Data not available	Yes	treatment failure	treatment failure
247	83	FEMININO	Neoplasia	Doença do sistema osteomuscular e do tecido conjuntivo	female	4	Solid tumor with metastasis	6	NONE	0	NONE	0	NONE	0	10	0	No	Pneumonia	Community-aquired	Yes	Hospital	Yes	Central venous access	ceftriaxone	None	Monotherapy	5	Yes	Data not available	No	No	No	No	No	Yes	Data not available	No	no admission	cure or clinical improvement
248	88	FEMININO	Doença do aparelho circulatório	NONE	female	4	NONE	0	NONE	0	NONE	0	NONE	0	4	0.53	Yes	Urinary tract infection	Community-aquired	No	Clinic / household	No	peripheral venous access	amikacin	None	Monotherapy	5	No	Data not available	Yes	urine	No	No bacterial growth	No bacterial growth	No	Data not available	No	no admission	cure or clinical improvement
249	31	FEMININO	Doença do aparelho circulatório	NONE	female	0	NONE	0	NONE	0	NONE	0	NONE	0	0	0.98	Yes	Pneumonia	Hospital-aquired	Yes	Hospital	No	Data not available	piperacilin-tazobactam	vancomycin	Double therapy	6	Yes	Data not available	Yes	tracheal secretion	No	No bacterial growth	No bacterial growth	No	Data not available	No	no admission	cure or clinical improvement
250	50	FEMININO	Doença do aparelho circulatório	Doença do aparelho circulatório	female	1	NONE	0	NONE	0	NONE	0	NONE	0	1	0.96	No	Urinary tract infection	Community-aquired	Yes	Hospital	No	peripheral venous access	ceftriaxone	None	Monotherapy	5	No	Data not available	Yes	urine	No	No bacterial growth	No bacterial growth	No	Data not available	Yes	treatment failure	cure or clinical improvement
251	32	FEMININO	Doença do aparelho circulatório	NONE	female	0	Stroke	1	NONE	0	NONE	0	NONE	0	1	0.96	Yes	Surgical site infection	Hospital-aquired	Yes	Hospital	No	Central venous access	vancomycin	None	Monotherapy	14	Yes	Data not available	Yes	skin and soft tissue	No	No bacterial growth	No bacterial growth	Yes	Data not available	No	no admission	cure or clinical improvement
252	72	FEMININO	Doença do aparelho circulatório	Doença endócrinas nutricionais e metabólicas	female	3	dementia	1	NONE	0	NONE	0	NONE	0	4	0.53	No	Urinary tract infection	Community-aquired	Yes	Hospital	No	peripheral venous access	amikacin	None	Monotherapy	1	Yes	Yes	Yes	urine	Yes	Klebsiella Pneumoniae	Yes	Yes	Data not available	Yes	not infectious	cure or clinical improvement
253	72	MASCULINO	Neoplasia	Doença do aparelho digestivo	male	3	Solid tumor	2	NONE	0	NONE	0	NONE	0	5	0.21	No	Pneumonia	Community-aquired	Yes	Hospital	No	peripheral venous access	ceftriaxone	None	Monotherapy	7	Yes	Data not available	No	No	No	No	No	No	Data not available	Yes	not infectious	cure or clinical improvement
254	85	FEMININO	Doença do aparelho circulatório	Doença do sistema nervoso	female	4	Stroke	1	dementia	1	NONE	0	NONE	0	6	0.02	No	Pneumonia	Community-aquired	Yes	Hospital	No	peripheral venous access	cefepime	None	Monotherapy	4	No	Data not available	No	No	No	No	No	Yes	Data not available	No	no admission	cure or clinical improvement
255	95	FEMININO	Doença do aparelho circulatório	Doença do sistema nervoso	female	4	Congestive heart failure	1	Stroke	1	NONE	0	NONE	0	6	0.02	No	Urinary tract infection	Community-aquired	No	Emergency room	Yes	Central venous access	ceftriaxone	None	Monotherapy	7	Yes	Data not available	No	No	No	No	No	Yes	Data not available	No	no admission	cure or clinical improvement
256	78	MASCULINO	Doença do aparelho genitourinário	Doença endócrinas nutricionais e metabólicas	male	3	Chronic renal insufficiency	2	diabetes 2	2	NONE	0	NONE	0	7	0	No	Urinary tract infection	Community-aquired	Yes	Hospital	No	peripheral venous access	ceftriaxone	None	Monotherapy	5	Yes	Data not available	Yes	urine	No	No bacterial growth	No bacterial growth	Yes	Data not available	No	no admission	cure or clinical improvement
257	74	MASCULINO	Doença endócrinas nutricionais e metabólicas	Doença do aparelho circulatório	male	3	diabetes 1	1	peripheral vascular disease	1	NONE	0	NONE	0	5	0.21	No	Skin/soft tissue infection	Community-aquired	Yes	Hospital	No	peripheral venous access	tigecycline	None	Monotherapy	10	No	Yes	Yes	skin and soft tissue	Yes	Enterococcus faecalis	Yes	Yes	Data not available	No	no admission	cure or clinical improvement
258	47	MASCULINO	Doença do aparelho circulatório	Doença do aparelho circulatório	male	0	Chronic renal insufficiency	2	Congestive heart failure	1	NONE	0	NONE	0	3	0.77	No	Skin/soft tissue infection	Community-aquired	Yes	Hospital	No	peripheral venous access	cefepime	vancomycin	Double therapy	10	No	Data not available	Yes	bloodstream	No	No bacterial growth	No bacterial growth	No	Data not available	Yes	not infectious	cure or clinical improvement
259	66	FEMININO	Doença endócrinas nutricionais e metabólicas	Neoplasia	female	2	Solid tumor with metastasis	6	diabetes 1	1	NONE	0	NONE	0	9	0	No	Pneumonia	Hospital-aquired	Yes	Hospital	No	Data not available	cefepime	None	Monotherapy	7	Yes	Data not available	Yes	bloodstream	No	No bacterial growth	No bacterial growth	Yes	Data not available	No	no admission	cure or clinical improvement
260	29	FEMININO	NONE	NONE	female	0	NONE	0	NONE	0	NONE	0	NONE	0	0	0.98	Yes	Skin/soft tissue infection	Community-aquired	Yes	Hospital	No	peripheral venous access	ceftriaxone	None	Monotherapy	6	No	Data not available	No	No	No	No	No	Yes	Data not available	No	no admission	cure or clinical improvement
261	49	MASCULINO	Doença endócrinas nutricionais e metabólicas	NONE	male	0	peripheral vascular disease	1	diabetes 1	1	NONE	0	NONE	0	2	0.9	Yes	Skin/soft tissue infection	Community-aquired	Yes	Hospital	No	Central venous access	ceftriaxone	clindamycin	Double therapy	10	Yes	Data not available	Yes	skin and soft tissue	No	No bacterial growth	No bacterial growth	No	Data not available	Yes	other infection	cure or clinical improvement
262	54	FEMININO	Neoplasia	NONE	female	1	Solid tumor with metastasis	6	dementia	1	NONE	0	NONE	0	8	0	Yes	Pneumonia	Community-aquired	Yes	Hospital	No	peripheral venous access	ceftriaxone	None	Monotherapy	3	Yes	Data not available	No	No	No	No	No	Yes	Data not available	No	no admission	treatment failure
263	34	FEMININO	Doença do aparelho circulatório	NONE	female	0	Solid tumor	2	NONE	0	NONE	0	NONE	0	2	0.9	Yes	Pneumonia	Community-aquired	Yes	Hospital	No	Perm/Port-A-Cath	piperacilin-tazobactam	None	Monotherapy	2	Yes	Data not available	No	No	No	No	No	No	Data not available	Yes	not infectious	cure or clinical improvement
264	65	MASCULINO	Doença do aparelho circulatório	NONE	male	2	NONE	0	NONE	0	NONE	0	NONE	0	2	0.9	Yes	Urinary tract infection	Community-aquired	Yes	Hospital	No	Data not available	amikacin	None	Monotherapy	7	Yes	Data not available	No	No	No	No	No	Yes	Data not available	No	no admission	cure or clinical improvement
265	83	FEMININO	Doença do aparelho circulatório	Doença endócrinas nutricionais e metabólicas	female	4	Solid tumor with metastasis	6	Chronic obstructive pulmonary disease	1	NONE	0	NONE	0	11	0	No	Pneumonia	Community-aquired	Yes	Hospital	Yes	Central venous access	ceftazidime	None	Monotherapy	4	Yes	Data not available	No	No	No	No	No	No	Data not available	No	no admission	treatment failure
266	78	MASCULINO	Doença do aparelho circulatório	Doença endócrinas nutricionais e metabólicas	male	3	peripheral vascular disease	1	diabetes 1	1	NONE	0	NONE	0	5	0.21	No	Skin/soft tissue infection	Community-aquired	Yes	Hospital	No	Central venous access	teicoplanin	cefepime	Double therapy	5	No	Data not available	No	No	No	No	No	Yes	Data not available	No	no admission	cure or clinical improvement
267	73	FEMININO	Neoplasia	Doença do aparelho respiratório	female	3	Solid tumor	2	Chronic obstructive pulmonary disease	1	NONE	0	NONE	0	6	0.02	No	Urinary tract infection	Hospital-aquired	Yes	Hospital	No	peripheral venous access	ceftriaxone	None	Monotherapy	6	No	No	Yes	urine	Yes	Klebsiella Pneumoniae	Yes	Yes	Data not available	Yes	treatment failure	cure or clinical improvement
268	66	MASCULINO	Doença do aparelho circulatório	Doença endócrinas nutricionais e metabólicas	male	2	diabetes 1	1	NONE	0	NONE	0	NONE	0	3	0.77	No	Pneumonia	Hospital-aquired	Yes	Hospital	No	Central venous access	meropenem	None	Monotherapy	7	Yes	Data not available	Yes	bloodstream	No	No bacterial growth	No bacterial growth	Yes	Data not available	No	no admission	cure or clinical improvement
269	47	MASCULINO	Doença do aparelho circulatório	Doença endócrinas nutricionais e metabólicas	male	0	diabetes 1	0	NONE	0	NONE	0	NONE	0	0	0.98	No	Pneumonia	Community-aquired	Yes	Hospital	No	peripheral venous access	ceftriaxone	None	Monotherapy	2	Yes	Data not available	Yes	bloodstream	No	No bacterial growth	No bacterial growth	No	Data not available	No	no admission	cure or clinical improvement
270	83	FEMININO	Doença do aparelho circulatório	Doença do sistema nervoso	female	4	Stroke	1	dementia	1	NONE	0	NONE	0	6	0.02	No	Urinary tract infection	Hospital-aquired	Yes	Hospital	No	peripheral venous access	ceftriaxone	None	Monotherapy	4	Yes	Data not available	No	No	No	No	No	No	Data not available	No	no admission	cure or clinical improvement
271	75	MASCULINO	Doença do aparelho respiratório	Doença do aparelho circulatório	male	3	Chronic obstructive pulmonary disease	1	NONE	0	NONE	0	NONE	0	4	0.53	No	Pneumonia	Hospital-aquired	Yes	Hospital	No	peripheral venous access	cefepime	None	Monotherapy	3	Yes	Data not available	No	No	No	No	No	Yes	Data not available	Yes	not infectious	cure or clinical improvement
272	71	MASCULINO	Doença do aparelho digestivo	NONE	male	3	NONE	0	NONE	0	NONE	0	NONE	0	3	0.77	Yes	Pneumonia	Community-aquired	Yes	Hospital	No	peripheral venous access	cefepime	None	Monotherapy	5	No	Data not available	No	No	No	No	No	Yes	Data not available	No	no admission	cure or clinical improvement
273	66	FEMININO	Neoplasia	Doença do sistema nervoso	female	2	Solid tumor	2	NONE	0	NONE	0	NONE	0	4	0.53	No	Urinary tract infection	Hospital-aquired	Yes	Hospital	No	peripheral venous access	cefepime	None	Monotherapy	5	Yes	No	Yes	urine	Yes	Klebsiella Pneumoniae	Yes	Yes	Data not available	Yes	not infectious	cure or clinical improvement
274	85	FEMININO	Doença do aparelho circulatório	NONE	female	4	NONE	0	NONE	0	NONE	0	NONE	0	4	0.53	Yes	Pneumonia	Hospital-aquired	Yes	Hospital	No	peripheral venous access	piperacilin-tazobactam	None	Monotherapy	6	Yes	Data not available	No	No	No	No	No	Yes	Data not available	Yes	not infectious	cure or clinical improvement
275	91	FEMININO	Doença do aparelho circulatório	Doença do aparelho circulatório	female	4	Peptic ulcer	1	NONE	0	NONE	0	NONE	0	5	0.21	No	Pneumonia	Community-aquired	Yes	Hospital	No	peripheral venous access	piperacilin-tazobactam	None	Monotherapy	7	Yes	Data not available	Yes	bloodstream	No	No bacterial growth	No bacterial growth	Yes	Data not available	Yes	not infectious	cure or clinical improvement
276	72	FEMININO	Doença do aparelho circulatório	NONE	female	3	NONE	0	NONE	0	NONE	0	NONE	0	3	0.77	Yes	Osteoarticular infection	Community-aquired	No	Clinic / household	No	peripheral venous access	Ertapenem	None	Monotherapy	30	No	Yes	Yes	skin and soft tissue	Yes	Escherichia coli	No	Yes	skin rash	No	no admission	treatment failure
